# Supplementary material for: Seasonal and diel patterns in Black Sea harbour porpoise acoustic activity in 2020–2022
Source: Ecol Evol. 2024 Oct 9;14(10):e70182. doi: 10.1002/ece3.70182 (PMC11464542; doi:10.1002/ece3.70182)
Supplement: Supplementary file 1 — Data S1. [file ECE3-14-e70182-s001.zip]

Archive with 4 entries (4 files):
- E&ECode.R
- E&EDataset.csv
- S1 Supplementary Materials.xlsx
- S2 Supplementary Materials Models BCT Seasonal & Diel patterns.xlsx
