# Supplementary material for: Seasonal and diel patterns in Black Sea harbour porpoise acoustic activity in 2020–2022
Source: Ecol Evol. 2024 Oct 9;14(10):e70182. doi: 10.1002/ece3.70182 (PMC11464542; doi:10.1002/ece3.70182)
Supplement: Supplementary file 1 — Data S1. [file ECE3-14-e70182-s001.zip › E&ECode.R]

#
rm(list=ls())
default.dir <- '/Users/'
#
data<-read.csv(file=paste(default.dir,'E&EDataset.csv', sep=""), header=T)
names(data)
data$Location_factor <- factor(data$Location)
data$Month_factor <- factor(data$Month)
data$Hour_factor <- factor(data$Hour)
data$Region_factor <- factor(data$Region)
attach(data)
#
# GAMs for DPM
#
library(mgcv) # to run GAMs
#
# load packages to create nicer plots
library(dsm)
library(gratia)
library(mgcViz)
#
#
# gams with Region as a factor
#
#
# DPM as a function of Month and Region_factor (interactive model)
gam1.4.1 <-gam(DPM~s(Month,bs="cc")+Hour_factor,data=data,family=tw()) # Note use of "by" for factor
summary(gam1.4.1)
AIC(gam1.4.1)
par(mfrow=c(2,2))
gam.check(gam1.4.1,old.style=TRUE)
par(mfrow=c(3,4))
plot(gam1.4.1)
# Nicer diagnostics and smooth plots
par(mfrow=c(1,1))
rqgam_check(gam1.4.1) # plots residuals versus linear predictor
qq.gam(gam1.4.1, rep=100, level = 0.95) # plots deviance residuals vs theoretical quantiles (QQ plot)
draw(gam1.4.1)
#
