# Supplementary material for: Seasonal and diel patterns in Black Sea harbour porpoise acoustic activity in 2020–2022
Source: Ecol Evol. 2024 Oct 9;14(10):e70182. doi: 10.1002/ece3.70182 (PMC11464542; doi:10.1002/ece3.70182)
Supplement: Supplementary file 1 — Data S1. [file ECE3-14-e70182-s001.zip › E&EDataset.csv]

ID	File	podN	Location	Region	Time	Year	Month	Day	GMTHour	Hour	DPM
1	B Balchik 2020 11 14 FPOD_6288 file0 PART 79d 23h 19m.FP3	6288	9	3	14/11/2020 15:59	2020	11	14	15	17	31
2	B Balchik 2020 11 14 FPOD_6288 file0 PART 79d 23h 19m.FP3	6288	9	3	14/11/2020 16:59	2020	11	14	16	18	40
3	B Balchik 2020 11 14 FPOD_6288 file0 PART 79d 23h 19m.FP3	6288	9	3	14/11/2020 17:59	2020	11	14	17	19	30
4	B Balchik 2020 11 14 FPOD_6288 file0 PART 79d 23h 19m.FP3	6288	9	3	14/11/2020 18:59	2020	11	14	18	20	11
5	B Balchik 2020 11 14 FPOD_6288 file0 PART 79d 23h 19m.FP3	6288	9	3	14/11/2020 19:59	2020	11	14	19	21	8
6	B Balchik 2020 11 14 FPOD_6288 file0 PART 79d 23h 19m.FP3	6288	9	3	14/11/2020 20:59	2020	11	14	20	22	26
7	B Balchik 2020 11 14 FPOD_6288 file0 PART 79d 23h 19m.FP3	6288	9	3	14/11/2020 21:59	2020	11	14	21	23	49
8	B Balchik 2020 11 14 FPOD_6288 file0 PART 79d 23h 19m.FP3	6288	9	3	14/11/2020 22:59	2020	11	14	22	0	6
9	B Balchik 2020 11 14 FPOD_6288 file0 PART 79d 23h 19m.FP3	6288	9	3	14/11/2020 23:59	2020	11	14	23	1	0
10	B Balchik 2020 11 14 FPOD_6288 file0 PART 79d 23h 19m.FP3	6288	9	3	15/11/2020 00:59	2020	11	15	0	2	33
11	B Balchik 2020 11 14 FPOD_6288 file0 PART 79d 23h 19m.FP3	6288	9	3	15/11/2020 01:59	2020	11	15	1	3	33
12	B Balchik 2020 11 14 FPOD_6288 file0 PART 79d 23h 19m.FP3	6288	9	3	15/11/2020 02:59	2020	11	15	2	4	0
13	B Balchik 2020 11 14 FPOD_6288 file0 PART 79d 23h 19m.FP3	6288	9	3	15/11/2020 03:59	2020	11	15	3	5	0
14	B Balchik 2020 11 14 FPOD_6288 file0 PART 79d 23h 19m.FP3	6288	9	3	15/11/2020 04:59	2020	11	15	4	6	0
15	B Balchik 2020 11 14 FPOD_6288 file0 PART 79d 23h 19m.FP3	6288	9	3	15/11/2020 05:59	2020	11	15	5	7	0
16	B Balchik 2020 11 14 FPOD_6288 file0 PART 79d 23h 19m.FP3	6288	9	3	15/11/2020 06:59	2020	11	15	6	8	0
17	B Balchik 2020 11 14 FPOD_6288 file0 PART 79d 23h 19m.FP3	6288	9	3	15/11/2020 07:59	2020	11	15	7	9	0
18	B Balchik 2020 11 14 FPOD_6288 file0 PART 79d 23h 19m.FP3	6288	9	3	15/11/2020 08:59	2020	11	15	8	10	3
19	B Balchik 2020 11 14 FPOD_6288 file0 PART 79d 23h 19m.FP3	6288	9	3	15/11/2020 09:59	2020	11	15	9	11	1
20	B Balchik 2020 11 14 FPOD_6288 file0 PART 79d 23h 19m.FP3	6288	9	3	15/11/2020 10:59	2020	11	15	10	12	0
21	B Balchik 2020 11 14 FPOD_6288 file0 PART 79d 23h 19m.FP3	6288	9	3	15/11/2020 11:59	2020	11	15	11	13	0
22	B Balchik 2020 11 14 FPOD_6288 file0 PART 79d 23h 19m.FP3	6288	9	3	15/11/2020 12:59	2020	11	15	12	14	0
23	B Balchik 2020 11 14 FPOD_6288 file0 PART 79d 23h 19m.FP3	6288	9	3	15/11/2020 13:59	2020	11	15	13	15	0
24	B Balchik 2020 11 14 FPOD_6288 file0 PART 79d 23h 19m.FP3	6288	9	3	15/11/2020 14:59	2020	11	15	14	16	43
25	B Balchik 2020 11 14 FPOD_6288 file0 PART 79d 23h 19m.FP3	6288	9	3	15/11/2020 15:59	2020	11	15	15	17	14
26	B Balchik 2020 11 14 FPOD_6288 file0 PART 79d 23h 19m.FP3	6288	9	3	15/11/2020 16:59	2020	11	15	16	18	22
27	B Balchik 2020 11 14 FPOD_6288 file0 PART 79d 23h 19m.FP3	6288	9	3	15/11/2020 17:59	2020	11	15	17	19	14
28	B Balchik 2020 11 14 FPOD_6288 file0 PART 79d 23h 19m.FP3	6288	9	3	15/11/2020 18:59	2020	11	15	18	20	20
29	B Balchik 2020 11 14 FPOD_6288 file0 PART 79d 23h 19m.FP3	6288	9	3	15/11/2020 19:59	2020	11	15	19	21	18
30	B Balchik 2020 11 14 FPOD_6288 file0 PART 79d 23h 19m.FP3	6288	9	3	15/11/2020 20:59	2020	11	15	20	22	5
31	B Balchik 2020 11 14 FPOD_6288 file0 PART 79d 23h 19m.FP3	6288	9	3	15/11/2020 21:59	2020	11	15	21	23	15
32	B Balchik 2020 11 14 FPOD_6288 file0 PART 79d 23h 19m.FP3	6288	9	3	15/11/2020 22:59	2020	11	15	22	0	16
33	B Balchik 2020 11 14 FPOD_6288 file0 PART 79d 23h 19m.FP3	6288	9	3	15/11/2020 23:59	2020	11	15	23	1	26
34	B Balchik 2020 11 14 FPOD_6288 file0 PART 79d 23h 19m.FP3	6288	9	3	16/11/2020 00:59	2020	11	16	0	2	4
35	B Balchik 2020 11 14 FPOD_6288 file0 PART 79d 23h 19m.FP3	6288	9	3	16/11/2020 01:59	2020	11	16	1	3	21
36	B Balchik 2020 11 14 FPOD_6288 file0 PART 79d 23h 19m.FP3	6288	9	3	16/11/2020 02:59	2020	11	16	2	4	0
37	B Balchik 2020 11 14 FPOD_6288 file0 PART 79d 23h 19m.FP3	6288	9	3	16/11/2020 03:59	2020	11	16	3	5	0
38	B Balchik 2020 11 14 FPOD_6288 file0 PART 79d 23h 19m.FP3	6288	9	3	16/11/2020 04:59	2020	11	16	4	6	0
39	B Balchik 2020 11 14 FPOD_6288 file0 PART 79d 23h 19m.FP3	6288	9	3	16/11/2020 05:59	2020	11	16	5	7	0
40	B Balchik 2020 11 14 FPOD_6288 file0 PART 79d 23h 19m.FP3	6288	9	3	16/11/2020 06:59	2020	11	16	6	8	0
41	B Balchik 2020 11 14 FPOD_6288 file0 PART 79d 23h 19m.FP3	6288	9	3	16/11/2020 07:59	2020	11	16	7	9	0
42	B Balchik 2020 11 14 FPOD_6288 file0 PART 79d 23h 19m.FP3	6288	9	3	16/11/2020 08:59	2020	11	16	8	10	1
43	B Balchik 2020 11 14 FPOD_6288 file0 PART 79d 23h 19m.FP3	6288	9	3	16/11/2020 09:59	2020	11	16	9	11	12
44	B Balchik 2020 11 14 FPOD_6288 file0 PART 79d 23h 19m.FP3	6288	9	3	16/11/2020 10:59	2020	11	16	10	12	13
45	B Balchik 2020 11 14 FPOD_6288 file0 PART 79d 23h 19m.FP3	6288	9	3	16/11/2020 11:59	2020	11	16	11	13	35
46	B Balchik 2020 11 14 FPOD_6288 file0 PART 79d 23h 19m.FP3	6288	9	3	16/11/2020 12:59	2020	11	16	12	14	19
47	B Balchik 2020 11 14 FPOD_6288 file0 PART 79d 23h 19m.FP3	6288	9	3	16/11/2020 13:59	2020	11	16	13	15	0
48	B Balchik 2020 11 14 FPOD_6288 file0 PART 79d 23h 19m.FP3	6288	9	3	16/11/2020 14:59	2020	11	16	14	16	31
49	B Balchik 2020 11 14 FPOD_6288 file0 PART 79d 23h 19m.FP3	6288	9	3	16/11/2020 15:59	2020	11	16	15	17	29
50	B Balchik 2020 11 14 FPOD_6288 file0 PART 79d 23h 19m.FP3	6288	9	3	16/11/2020 16:59	2020	11	16	16	18	0
51	B Balchik 2020 11 14 FPOD_6288 file0 PART 79d 23h 19m.FP3	6288	9	3	16/11/2020 17:59	2020	11	16	17	19	26
52	B Balchik 2020 11 14 FPOD_6288 file0 PART 79d 23h 19m.FP3	6288	9	3	16/11/2020 18:59	2020	11	16	18	20	38
53	B Balchik 2020 11 14 FPOD_6288 file0 PART 79d 23h 19m.FP3	6288	9	3	16/11/2020 19:59	2020	11	16	19	21	1
54	B Balchik 2020 11 14 FPOD_6288 file0 PART 79d 23h 19m.FP3	6288	9	3	16/11/2020 20:59	2020	11	16	20	22	19
55	B Balchik 2020 11 14 FPOD_6288 file0 PART 79d 23h 19m.FP3	6288	9	3	16/11/2020 21:59	2020	11	16	21	23	7
56	B Balchik 2020 11 14 FPOD_6288 file0 PART 79d 23h 19m.FP3	6288	9	3	16/11/2020 22:59	2020	11	16	22	0	27
57	B Balchik 2020 11 14 FPOD_6288 file0 PART 79d 23h 19m.FP3	6288	9	3	16/11/2020 23:59	2020	11	16	23	1	37
58	B Balchik 2020 11 14 FPOD_6288 file0 PART 79d 23h 19m.FP3	6288	9	3	17/11/2020 00:59	2020	11	17	0	2	36
59	B Balchik 2020 11 14 FPOD_6288 file0 PART 79d 23h 19m.FP3	6288	9	3	17/11/2020 01:59	2020	11	17	1	3	34
60	B Balchik 2020 11 14 FPOD_6288 file0 PART 79d 23h 19m.FP3	6288	9	3	17/11/2020 02:59	2020	11	17	2	4	22
61	B Balchik 2020 11 14 FPOD_6288 file0 PART 79d 23h 19m.FP3	6288	9	3	17/11/2020 03:59	2020	11	17	3	5	37
62	B Balchik 2020 11 14 FPOD_6288 file0 PART 79d 23h 19m.FP3	6288	9	3	17/11/2020 04:59	2020	11	17	4	6	2
63	B Balchik 2020 11 14 FPOD_6288 file0 PART 79d 23h 19m.FP3	6288	9	3	17/11/2020 05:59	2020	11	17	5	7	2
64	B Balchik 2020 11 14 FPOD_6288 file0 PART 79d 23h 19m.FP3	6288	9	3	17/11/2020 06:59	2020	11	17	6	8	0
65	B Balchik 2020 11 14 FPOD_6288 file0 PART 79d 23h 19m.FP3	6288	9	3	17/11/2020 07:59	2020	11	17	7	9	0
66	B Balchik 2020 11 14 FPOD_6288 file0 PART 79d 23h 19m.FP3	6288	9	3	17/11/2020 08:59	2020	11	17	8	10	10
67	B Balchik 2020 11 14 FPOD_6288 file0 PART 79d 23h 19m.FP3	6288	9	3	17/11/2020 09:59	2020	11	17	9	11	16
68	B Balchik 2020 11 14 FPOD_6288 file0 PART 79d 23h 19m.FP3	6288	9	3	17/11/2020 10:59	2020	11	17	10	12	0
69	B Balchik 2020 11 14 FPOD_6288 file0 PART 79d 23h 19m.FP3	6288	9	3	17/11/2020 11:59	2020	11	17	11	13	5
70	B Balchik 2020 11 14 FPOD_6288 file0 PART 79d 23h 19m.FP3	6288	9	3	17/11/2020 12:59	2020	11	17	12	14	6
71	B Balchik 2020 11 14 FPOD_6288 file0 PART 79d 23h 19m.FP3	6288	9	3	17/11/2020 13:59	2020	11	17	13	15	0
72	B Balchik 2020 11 14 FPOD_6288 file0 PART 79d 23h 19m.FP3	6288	9	3	17/11/2020 14:59	2020	11	17	14	16	21
73	B Balchik 2020 11 14 FPOD_6288 file0 PART 79d 23h 19m.FP3	6288	9	3	17/11/2020 15:59	2020	11	17	15	17	17
74	B Balchik 2020 11 14 FPOD_6288 file0 PART 79d 23h 19m.FP3	6288	9	3	17/11/2020 16:59	2020	11	17	16	18	3
75	B Balchik 2020 11 14 FPOD_6288 file0 PART 79d 23h 19m.FP3	6288	9	3	17/11/2020 17:59	2020	11	17	17	19	6
76	B Balchik 2020 11 14 FPOD_6288 file0 PART 79d 23h 19m.FP3	6288	9	3	17/11/2020 18:59	2020	11	17	18	20	1
77	B Balchik 2020 11 14 FPOD_6288 file0 PART 79d 23h 19m.FP3	6288	9	3	17/11/2020 19:59	2020	11	17	19	21	38
78	B Balchik 2020 11 14 FPOD_6288 file0 PART 79d 23h 19m.FP3	6288	9	3	17/11/2020 20:59	2020	11	17	20	22	4
79	B Balchik 2020 11 14 FPOD_6288 file0 PART 79d 23h 19m.FP3	6288	9	3	17/11/2020 21:59	2020	11	17	21	23	0
80	B Balchik 2020 11 14 FPOD_6288 file0 PART 79d 23h 19m.FP3	6288	9	3	17/11/2020 22:59	2020	11	17	22	0	7
81	B Balchik 2020 11 14 FPOD_6288 file0 PART 79d 23h 19m.FP3	6288	9	3	17/11/2020 23:59	2020	11	17	23	1	4
82	B Balchik 2020 11 14 FPOD_6288 file0 PART 79d 23h 19m.FP3	6288	9	3	18/11/2020 00:59	2020	11	18	0	2	0
83	B Balchik 2020 11 14 FPOD_6288 file0 PART 79d 23h 19m.FP3	6288	9	3	18/11/2020 01:59	2020	11	18	1	3	11
84	B Balchik 2020 11 14 FPOD_6288 file0 PART 79d 23h 19m.FP3	6288	9	3	18/11/2020 02:59	2020	11	18	2	4	0
85	B Balchik 2020 11 14 FPOD_6288 file0 PART 79d 23h 19m.FP3	6288	9	3	18/11/2020 03:59	2020	11	18	3	5	0
86	B Balchik 2020 11 14 FPOD_6288 file0 PART 79d 23h 19m.FP3	6288	9	3	18/11/2020 04:59	2020	11	18	4	6	0
87	B Balchik 2020 11 14 FPOD_6288 file0 PART 79d 23h 19m.FP3	6288	9	3	18/11/2020 05:59	2020	11	18	5	7	0
88	B Balchik 2020 11 14 FPOD_6288 file0 PART 79d 23h 19m.FP3	6288	9	3	18/11/2020 06:59	2020	11	18	6	8	0
89	B Balchik 2020 11 14 FPOD_6288 file0 PART 79d 23h 19m.FP3	6288	9	3	18/11/2020 07:59	2020	11	18	7	9	0
90	B Balchik 2020 11 14 FPOD_6288 file0 PART 79d 23h 19m.FP3	6288	9	3	18/11/2020 08:59	2020	11	18	8	10	0
91	B Balchik 2020 11 14 FPOD_6288 file0 PART 79d 23h 19m.FP3	6288	9	3	18/11/2020 09:59	2020	11	18	9	11	0
92	B Balchik 2020 11 14 FPOD_6288 file0 PART 79d 23h 19m.FP3	6288	9	3	18/11/2020 10:59	2020	11	18	10	12	0
93	B Balchik 2020 11 14 FPOD_6288 file0 PART 79d 23h 19m.FP3	6288	9	3	18/11/2020 11:59	2020	11	18	11	13	19
94	B Balchik 2020 11 14 FPOD_6288 file0 PART 79d 23h 19m.FP3	6288	9	3	18/11/2020 12:59	2020	11	18	12	14	26
95	B Balchik 2020 11 14 FPOD_6288 file0 PART 79d 23h 19m.FP3	6288	9	3	18/11/2020 13:59	2020	11	18	13	15	8
96	B Balchik 2020 11 14 FPOD_6288 file0 PART 79d 23h 19m.FP3	6288	9	3	18/11/2020 14:59	2020	11	18	14	16	22
97	B Balchik 2020 11 14 FPOD_6288 file0 PART 79d 23h 19m.FP3	6288	9	3	18/11/2020 15:59	2020	11	18	15	17	0
98	B Balchik 2020 11 14 FPOD_6288 file0 PART 79d 23h 19m.FP3	6288	9	3	18/11/2020 16:59	2020	11	18	16	18	12
99	B Balchik 2020 11 14 FPOD_6288 file0 PART 79d 23h 19m.FP3	6288	9	3	18/11/2020 17:59	2020	11	18	17	19	50
100	B Balchik 2020 11 14 FPOD_6288 file0 PART 79d 23h 19m.FP3	6288	9	3	18/11/2020 18:59	2020	11	18	18	20	49
101	B Balchik 2020 11 14 FPOD_6288 file0 PART 79d 23h 19m.FP3	6288	9	3	18/11/2020 19:59	2020	11	18	19	21	42
102	B Balchik 2020 11 14 FPOD_6288 file0 PART 79d 23h 19m.FP3	6288	9	3	18/11/2020 20:59	2020	11	18	20	22	34
103	B Balchik 2020 11 14 FPOD_6288 file0 PART 79d 23h 19m.FP3	6288	9	3	18/11/2020 21:59	2020	11	18	21	23	40
104	B Balchik 2020 11 14 FPOD_6288 file0 PART 79d 23h 19m.FP3	6288	9	3	18/11/2020 22:59	2020	11	18	22	0	29
105	B Balchik 2020 11 14 FPOD_6288 file0 PART 79d 23h 19m.FP3	6288	9	3	18/11/2020 23:59	2020	11	18	23	1	12
106	B Balchik 2020 11 14 FPOD_6288 file0 PART 79d 23h 19m.FP3	6288	9	3	19/11/2020 00:59	2020	11	19	0	2	8
107	B Balchik 2020 11 14 FPOD_6288 file0 PART 79d 23h 19m.FP3	6288	9	3	19/11/2020 01:59	2020	11	19	1	3	27
108	B Balchik 2020 11 14 FPOD_6288 file0 PART 79d 23h 19m.FP3	6288	9	3	19/11/2020 02:59	2020	11	19	2	4	0
109	B Balchik 2020 11 14 FPOD_6288 file0 PART 79d 23h 19m.FP3	6288	9	3	19/11/2020 03:59	2020	11	19	3	5	10
110	B Balchik 2020 11 14 FPOD_6288 file0 PART 79d 23h 19m.FP3	6288	9	3	19/11/2020 04:59	2020	11	19	4	6	0
111	B Balchik 2020 11 14 FPOD_6288 file0 PART 79d 23h 19m.FP3	6288	9	3	19/11/2020 05:59	2020	11	19	5	7	0
112	B Balchik 2020 11 14 FPOD_6288 file0 PART 79d 23h 19m.FP3	6288	9	3	19/11/2020 06:59	2020	11	19	6	8	0
113	B Balchik 2020 11 14 FPOD_6288 file0 PART 79d 23h 19m.FP3	6288	9	3	19/11/2020 07:59	2020	11	19	7	9	0
114	B Balchik 2020 11 14 FPOD_6288 file0 PART 79d 23h 19m.FP3	6288	9	3	19/11/2020 08:59	2020	11	19	8	10	0
115	B Balchik 2020 11 14 FPOD_6288 file0 PART 79d 23h 19m.FP3	6288	9	3	19/11/2020 09:59	2020	11	19	9	11	0
116	B Balchik 2020 11 14 FPOD_6288 file0 PART 79d 23h 19m.FP3	6288	9	3	19/11/2020 10:59	2020	11	19	10	12	0
117	B Balchik 2020 11 14 FPOD_6288 file0 PART 79d 23h 19m.FP3	6288	9	3	19/11/2020 11:59	2020	11	19	11	13	1
118	B Balchik 2020 11 14 FPOD_6288 file0 PART 79d 23h 19m.FP3	6288	9	3	19/11/2020 12:59	2020	11	19	12	14	7
119	B Balchik 2020 11 14 FPOD_6288 file0 PART 79d 23h 19m.FP3	6288	9	3	19/11/2020 13:59	2020	11	19	13	15	8
120	B Balchik 2020 11 14 FPOD_6288 file0 PART 79d 23h 19m.FP3	6288	9	3	19/11/2020 14:59	2020	11	19	14	16	26
121	B Balchik 2020 11 14 FPOD_6288 file0 PART 79d 23h 19m.FP3	6288	9	3	19/11/2020 15:59	2020	11	19	15	17	41
122	B Balchik 2020 11 14 FPOD_6288 file0 PART 79d 23h 19m.FP3	6288	9	3	19/11/2020 16:59	2020	11	19	16	18	9
123	B Balchik 2020 11 14 FPOD_6288 file0 PART 79d 23h 19m.FP3	6288	9	3	19/11/2020 17:59	2020	11	19	17	19	44
124	B Balchik 2020 11 14 FPOD_6288 file0 PART 79d 23h 19m.FP3	6288	9	3	19/11/2020 18:59	2020	11	19	18	20	45
125	B Balchik 2020 11 14 FPOD_6288 file0 PART 79d 23h 19m.FP3	6288	9	3	19/11/2020 19:59	2020	11	19	19	21	37
126	B Balchik 2020 11 14 FPOD_6288 file0 PART 79d 23h 19m.FP3	6288	9	3	19/11/2020 20:59	2020	11	19	20	22	5
127	B Balchik 2020 11 14 FPOD_6288 file0 PART 79d 23h 19m.FP3	6288	9	3	19/11/2020 21:59	2020	11	19	21	23	20
128	B Balchik 2020 11 14 FPOD_6288 file0 PART 79d 23h 19m.FP3	6288	9	3	19/11/2020 22:59	2020	11	19	22	0	30
129	B Balchik 2020 11 14 FPOD_6288 file0 PART 79d 23h 19m.FP3	6288	9	3	19/11/2020 23:59	2020	11	19	23	1	42
130	B Balchik 2020 11 14 FPOD_6288 file0 PART 79d 23h 19m.FP3	6288	9	3	20/11/2020 00:59	2020	11	20	0	2	42
131	B Balchik 2020 11 14 FPOD_6288 file0 PART 79d 23h 19m.FP3	6288	9	3	20/11/2020 01:59	2020	11	20	1	3	19
132	B Balchik 2020 11 14 FPOD_6288 file0 PART 79d 23h 19m.FP3	6288	9	3	20/11/2020 02:59	2020	11	20	2	4	22
133	B Balchik 2020 11 14 FPOD_6288 file0 PART 79d 23h 19m.FP3	6288	9	3	20/11/2020 03:59	2020	11	20	3	5	8
134	B Balchik 2020 11 14 FPOD_6288 file0 PART 79d 23h 19m.FP3	6288	9	3	20/11/2020 04:59	2020	11	20	4	6	0
135	B Balchik 2020 11 14 FPOD_6288 file0 PART 79d 23h 19m.FP3	6288	9	3	20/11/2020 05:59	2020	11	20	5	7	0
136	B Balchik 2020 11 14 FPOD_6288 file0 PART 79d 23h 19m.FP3	6288	9	3	20/11/2020 06:59	2020	11	20	6	8	0
137	B Balchik 2020 11 14 FPOD_6288 file0 PART 79d 23h 19m.FP3	6288	9	3	20/11/2020 07:59	2020	11	20	7	9	0
138	B Balchik 2020 11 14 FPOD_6288 file0 PART 79d 23h 19m.FP3	6288	9	3	20/11/2020 08:59	2020	11	20	8	10	0
139	B Balchik 2020 11 14 FPOD_6288 file0 PART 79d 23h 19m.FP3	6288	9	3	20/11/2020 09:59	2020	11	20	9	11	10
140	B Balchik 2020 11 14 FPOD_6288 file0 PART 79d 23h 19m.FP3	6288	9	3	20/11/2020 10:59	2020	11	20	10	12	2
141	B Balchik 2020 11 14 FPOD_6288 file0 PART 79d 23h 19m.FP3	6288	9	3	20/11/2020 11:59	2020	11	20	11	13	0
142	B Balchik 2020 11 14 FPOD_6288 file0 PART 79d 23h 19m.FP3	6288	9	3	20/11/2020 12:59	2020	11	20	12	14	5
143	B Balchik 2020 11 14 FPOD_6288 file0 PART 79d 23h 19m.FP3	6288	9	3	20/11/2020 13:59	2020	11	20	13	15	38
144	B Balchik 2020 11 14 FPOD_6288 file0 PART 79d 23h 19m.FP3	6288	9	3	20/11/2020 14:59	2020	11	20	14	16	23
145	B Balchik 2020 11 14 FPOD_6288 file0 PART 79d 23h 19m.FP3	6288	9	3	20/11/2020 15:59	2020	11	20	15	17	30
146	B Balchik 2020 11 14 FPOD_6288 file0 PART 79d 23h 19m.FP3	6288	9	3	20/11/2020 16:59	2020	11	20	16	18	40
147	B Balchik 2020 11 14 FPOD_6288 file0 PART 79d 23h 19m.FP3	6288	9	3	20/11/2020 17:59	2020	11	20	17	19	14
148	B Balchik 2020 11 14 FPOD_6288 file0 PART 79d 23h 19m.FP3	6288	9	3	20/11/2020 18:59	2020	11	20	18	20	7
149	B Balchik 2020 11 14 FPOD_6288 file0 PART 79d 23h 19m.FP3	6288	9	3	20/11/2020 19:59	2020	11	20	19	21	0
150	B Balchik 2020 11 14 FPOD_6288 file0 PART 79d 23h 19m.FP3	6288	9	3	20/11/2020 20:59	2020	11	20	20	22	0
151	B Balchik 2020 11 14 FPOD_6288 file0 PART 79d 23h 19m.FP3	6288	9	3	20/11/2020 21:59	2020	11	20	21	23	0
152	B Balchik 2020 11 14 FPOD_6288 file0 PART 79d 23h 19m.FP3	6288	9	3	20/11/2020 22:59	2020	11	20	22	0	0
153	B Balchik 2020 11 14 FPOD_6288 file0 PART 79d 23h 19m.FP3	6288	9	3	20/11/2020 23:59	2020	11	20	23	1	0
154	B Balchik 2020 11 14 FPOD_6288 file0 PART 79d 23h 19m.FP3	6288	9	3	21/11/2020 00:59	2020	11	21	0	2	0
155	B Balchik 2020 11 14 FPOD_6288 file0 PART 79d 23h 19m.FP3	6288	9	3	21/11/2020 01:59	2020	11	21	1	3	0
156	B Balchik 2020 11 14 FPOD_6288 file0 PART 79d 23h 19m.FP3	6288	9	3	21/11/2020 02:59	2020	11	21	2	4	0
157	B Balchik 2020 11 14 FPOD_6288 file0 PART 79d 23h 19m.FP3	6288	9	3	21/11/2020 03:59	2020	11	21	3	5	0
158	B Balchik 2020 11 14 FPOD_6288 file0 PART 79d 23h 19m.FP3	6288	9	3	21/11/2020 04:59	2020	11	21	4	6	0
159	B Balchik 2020 11 14 FPOD_6288 file0 PART 79d 23h 19m.FP3	6288	9	3	21/11/2020 05:59	2020	11	21	5	7	0
160	B Balchik 2020 11 14 FPOD_6288 file0 PART 79d 23h 19m.FP3	6288	9	3	21/11/2020 06:59	2020	11	21	6	8	0
161	B Balchik 2020 11 14 FPOD_6288 file0 PART 79d 23h 19m.FP3	6288	9	3	21/11/2020 07:59	2020	11	21	7	9	0
162	B Balchik 2020 11 14 FPOD_6288 file0 PART 79d 23h 19m.FP3	6288	9	3	21/11/2020 08:59	2020	11	21	8	10	1
163	B Balchik 2020 11 14 FPOD_6288 file0 PART 79d 23h 19m.FP3	6288	9	3	21/11/2020 09:59	2020	11	21	9	11	0
164	B Balchik 2020 11 14 FPOD_6288 file0 PART 79d 23h 19m.FP3	6288	9	3	21/11/2020 10:59	2020	11	21	10	12	0
165	B Balchik 2020 11 14 FPOD_6288 file0 PART 79d 23h 19m.FP3	6288	9	3	21/11/2020 11:59	2020	11	21	11	13	0
166	B Balchik 2020 11 14 FPOD_6288 file0 PART 79d 23h 19m.FP3	6288	9	3	21/11/2020 12:59	2020	11	21	12	14	0
167	B Balchik 2020 11 14 FPOD_6288 file0 PART 79d 23h 19m.FP3	6288	9	3	21/11/2020 13:59	2020	11	21	13	15	10
168	B Balchik 2020 11 14 FPOD_6288 file0 PART 79d 23h 19m.FP3	6288	9	3	21/11/2020 14:59	2020	11	21	14	16	12
169	B Balchik 2020 11 14 FPOD_6288 file0 PART 79d 23h 19m.FP3	6288	9	3	21/11/2020 15:59	2020	11	21	15	17	31
170	B Balchik 2020 11 14 FPOD_6288 file0 PART 79d 23h 19m.FP3	6288	9	3	21/11/2020 16:59	2020	11	21	16	18	13
171	B Balchik 2020 11 14 FPOD_6288 file0 PART 79d 23h 19m.FP3	6288	9	3	21/11/2020 17:59	2020	11	21	17	19	28
172	B Balchik 2020 11 14 FPOD_6288 file0 PART 79d 23h 19m.FP3	6288	9	3	21/11/2020 18:59	2020	11	21	18	20	2
173	B Balchik 2020 11 14 FPOD_6288 file0 PART 79d 23h 19m.FP3	6288	9	3	21/11/2020 19:59	2020	11	21	19	21	11
174	B Balchik 2020 11 14 FPOD_6288 file0 PART 79d 23h 19m.FP3	6288	9	3	21/11/2020 20:59	2020	11	21	20	22	1
175	B Balchik 2020 11 14 FPOD_6288 file0 PART 79d 23h 19m.FP3	6288	9	3	21/11/2020 21:59	2020	11	21	21	23	43
176	B Balchik 2020 11 14 FPOD_6288 file0 PART 79d 23h 19m.FP3	6288	9	3	21/11/2020 22:59	2020	11	21	22	0	32
177	B Balchik 2020 11 14 FPOD_6288 file0 PART 79d 23h 19m.FP3	6288	9	3	21/11/2020 23:59	2020	11	21	23	1	10
178	B Balchik 2020 11 14 FPOD_6288 file0 PART 79d 23h 19m.FP3	6288	9	3	22/11/2020 00:59	2020	11	22	0	2	0
179	B Balchik 2020 11 14 FPOD_6288 file0 PART 79d 23h 19m.FP3	6288	9	3	22/11/2020 01:59	2020	11	22	1	3	14
180	B Balchik 2020 11 14 FPOD_6288 file0 PART 79d 23h 19m.FP3	6288	9	3	22/11/2020 02:59	2020	11	22	2	4	37
181	B Balchik 2020 11 14 FPOD_6288 file0 PART 79d 23h 19m.FP3	6288	9	3	22/11/2020 03:59	2020	11	22	3	5	17
182	B Balchik 2020 11 14 FPOD_6288 file0 PART 79d 23h 19m.FP3	6288	9	3	22/11/2020 04:59	2020	11	22	4	6	12
183	B Balchik 2020 11 14 FPOD_6288 file0 PART 79d 23h 19m.FP3	6288	9	3	22/11/2020 05:59	2020	11	22	5	7	0
184	B Balchik 2020 11 14 FPOD_6288 file0 PART 79d 23h 19m.FP3	6288	9	3	22/11/2020 06:59	2020	11	22	6	8	11
185	B Balchik 2020 11 14 FPOD_6288 file0 PART 79d 23h 19m.FP3	6288	9	3	22/11/2020 07:59	2020	11	22	7	9	0
186	B Balchik 2020 11 14 FPOD_6288 file0 PART 79d 23h 19m.FP3	6288	9	3	22/11/2020 08:59	2020	11	22	8	10	0
187	B Balchik 2020 11 14 FPOD_6288 file0 PART 79d 23h 19m.FP3	6288	9	3	22/11/2020 09:59	2020	11	22	9	11	5
188	B Balchik 2020 11 14 FPOD_6288 file0 PART 79d 23h 19m.FP3	6288	9	3	22/11/2020 10:59	2020	11	22	10	12	8
189	B Balchik 2020 11 14 FPOD_6288 file0 PART 79d 23h 19m.FP3	6288	9	3	22/11/2020 11:59	2020	11	22	11	13	10
190	B Balchik 2020 11 14 FPOD_6288 file0 PART 79d 23h 19m.FP3	6288	9	3	22/11/2020 12:59	2020	11	22	12	14	7
191	B Balchik 2020 11 14 FPOD_6288 file0 PART 79d 23h 19m.FP3	6288	9	3	22/11/2020 13:59	2020	11	22	13	15	3
192	B Balchik 2020 11 14 FPOD_6288 file0 PART 79d 23h 19m.FP3	6288	9	3	22/11/2020 14:59	2020	11	22	14	16	10
193	B Balchik 2020 11 14 FPOD_6288 file0 PART 79d 23h 19m.FP3	6288	9	3	22/11/2020 15:59	2020	11	22	15	17	3
194	B Balchik 2020 11 14 FPOD_6288 file0 PART 79d 23h 19m.FP3	6288	9	3	22/11/2020 16:59	2020	11	22	16	18	12
195	B Balchik 2020 11 14 FPOD_6288 file0 PART 79d 23h 19m.FP3	6288	9	3	22/11/2020 17:59	2020	11	22	17	19	18
196	B Balchik 2020 11 14 FPOD_6288 file0 PART 79d 23h 19m.FP3	6288	9	3	22/11/2020 18:59	2020	11	22	18	20	31
197	B Balchik 2020 11 14 FPOD_6288 file0 PART 79d 23h 19m.FP3	6288	9	3	22/11/2020 19:59	2020	11	22	19	21	13
198	B Balchik 2020 11 14 FPOD_6288 file0 PART 79d 23h 19m.FP3	6288	9	3	22/11/2020 20:59	2020	11	22	20	22	24
199	B Balchik 2020 11 14 FPOD_6288 file0 PART 79d 23h 19m.FP3	6288	9	3	22/11/2020 21:59	2020	11	22	21	23	0
200	B Balchik 2020 11 14 FPOD_6288 file0 PART 79d 23h 19m.FP3	6288	9	3	22/11/2020 22:59	2020	11	22	22	0	0
201	B Balchik 2020 11 14 FPOD_6288 file0 PART 79d 23h 19m.FP3	6288	9	3	22/11/2020 23:59	2020	11	22	23	1	0
202	B Balchik 2020 11 14 FPOD_6288 file0 PART 79d 23h 19m.FP3	6288	9	3	23/11/2020 00:59	2020	11	23	0	2	0
203	B Balchik 2020 11 14 FPOD_6288 file0 PART 79d 23h 19m.FP3	6288	9	3	23/11/2020 01:59	2020	11	23	1	3	0
204	B Balchik 2020 11 14 FPOD_6288 file0 PART 79d 23h 19m.FP3	6288	9	3	23/11/2020 02:59	2020	11	23	2	4	0
205	B Balchik 2020 11 14 FPOD_6288 file0 PART 79d 23h 19m.FP3	6288	9	3	23/11/2020 03:59	2020	11	23	3	5	0
206	B Balchik 2020 11 14 FPOD_6288 file0 PART 79d 23h 19m.FP3	6288	9	3	23/11/2020 04:59	2020	11	23	4	6	4
207	B Balchik 2020 11 14 FPOD_6288 file0 PART 79d 23h 19m.FP3	6288	9	3	23/11/2020 05:59	2020	11	23	5	7	2
208	B Balchik 2020 11 14 FPOD_6288 file0 PART 79d 23h 19m.FP3	6288	9	3	23/11/2020 06:59	2020	11	23	6	8	0
209	B Balchik 2020 11 14 FPOD_6288 file0 PART 79d 23h 19m.FP3	6288	9	3	23/11/2020 07:59	2020	11	23	7	9	11
210	B Balchik 2020 11 14 FPOD_6288 file0 PART 79d 23h 19m.FP3	6288	9	3	23/11/2020 08:59	2020	11	23	8	10	0
211	B Balchik 2020 11 14 FPOD_6288 file0 PART 79d 23h 19m.FP3	6288	9	3	23/11/2020 09:59	2020	11	23	9	11	5
212	B Balchik 2020 11 14 FPOD_6288 file0 PART 79d 23h 19m.FP3	6288	9	3	23/11/2020 10:59	2020	11	23	10	12	0
213	B Balchik 2020 11 14 FPOD_6288 file0 PART 79d 23h 19m.FP3	6288	9	3	23/11/2020 11:59	2020	11	23	11	13	0
214	B Balchik 2020 11 14 FPOD_6288 file0 PART 79d 23h 19m.FP3	6288	9	3	23/11/2020 12:59	2020	11	23	12	14	0
215	B Balchik 2020 11 14 FPOD_6288 file0 PART 79d 23h 19m.FP3	6288	9	3	23/11/2020 13:59	2020	11	23	13	15	0
216	B Balchik 2020 11 14 FPOD_6288 file0 PART 79d 23h 19m.FP3	6288	9	3	23/11/2020 14:59	2020	11	23	14	16	0
217	B Balchik 2020 11 14 FPOD_6288 file0 PART 79d 23h 19m.FP3	6288	9	3	23/11/2020 15:59	2020	11	23	15	17	5
218	B Balchik 2020 11 14 FPOD_6288 file0 PART 79d 23h 19m.FP3	6288	9	3	23/11/2020 16:59	2020	11	23	16	18	9
219	B Balchik 2020 11 14 FPOD_6288 file0 PART 79d 23h 19m.FP3	6288	9	3	23/11/2020 17:59	2020	11	23	17	19	0
220	B Balchik 2020 11 14 FPOD_6288 file0 PART 79d 23h 19m.FP3	6288	9	3	23/11/2020 18:59	2020	11	23	18	20	10
221	B Balchik 2020 11 14 FPOD_6288 file0 PART 79d 23h 19m.FP3	6288	9	3	23/11/2020 19:59	2020	11	23	19	21	11
222	B Balchik 2020 11 14 FPOD_6288 file0 PART 79d 23h 19m.FP3	6288	9	3	23/11/2020 20:59	2020	11	23	20	22	8
223	B Balchik 2020 11 14 FPOD_6288 file0 PART 79d 23h 19m.FP3	6288	9	3	23/11/2020 21:59	2020	11	23	21	23	22
224	B Balchik 2020 11 14 FPOD_6288 file0 PART 79d 23h 19m.FP3	6288	9	3	23/11/2020 22:59	2020	11	23	22	0	21
225	B Balchik 2020 11 14 FPOD_6288 file0 PART 79d 23h 19m.FP3	6288	9	3	23/11/2020 23:59	2020	11	23	23	1	44
226	B Balchik 2020 11 14 FPOD_6288 file0 PART 79d 23h 19m.FP3	6288	9	3	24/11/2020 00:59	2020	11	24	0	2	10
227	B Balchik 2020 11 14 FPOD_6288 file0 PART 79d 23h 19m.FP3	6288	9	3	24/11/2020 01:59	2020	11	24	1	3	0
228	B Balchik 2020 11 14 FPOD_6288 file0 PART 79d 23h 19m.FP3	6288	9	3	24/11/2020 02:59	2020	11	24	2	4	0
229	B Balchik 2020 11 14 FPOD_6288 file0 PART 79d 23h 19m.FP3	6288	9	3	24/11/2020 03:59	2020	11	24	3	5	0
230	B Balchik 2020 11 14 FPOD_6288 file0 PART 79d 23h 19m.FP3	6288	9	3	24/11/2020 04:59	2020	11	24	4	6	0
231	B Balchik 2020 11 14 FPOD_6288 file0 PART 79d 23h 19m.FP3	6288	9	3	24/11/2020 05:59	2020	11	24	5	7	0
232	B Balchik 2020 11 14 FPOD_6288 file0 PART 79d 23h 19m.FP3	6288	9	3	24/11/2020 06:59	2020	11	24	6	8	0
233	B Balchik 2020 11 14 FPOD_6288 file0 PART 79d 23h 19m.FP3	6288	9	3	24/11/2020 07:59	2020	11	24	7	9	0
234	B Balchik 2020 11 14 FPOD_6288 file0 PART 79d 23h 19m.FP3	6288	9	3	24/11/2020 08:59	2020	11	24	8	10	0
235	B Balchik 2020 11 14 FPOD_6288 file0 PART 79d 23h 19m.FP3	6288	9	3	24/11/2020 09:59	2020	11	24	9	11	0
236	B Balchik 2020 11 14 FPOD_6288 file0 PART 79d 23h 19m.FP3	6288	9	3	24/11/2020 10:59	2020	11	24	10	12	0
237	B Balchik 2020 11 14 FPOD_6288 file0 PART 79d 23h 19m.FP3	6288	9	3	24/11/2020 11:59	2020	11	24	11	13	0
238	B Balchik 2020 11 14 FPOD_6288 file0 PART 79d 23h 19m.FP3	6288	9	3	24/11/2020 12:59	2020	11	24	12	14	0
239	B Balchik 2020 11 14 FPOD_6288 file0 PART 79d 23h 19m.FP3	6288	9	3	24/11/2020 13:59	2020	11	24	13	15	0
240	B Balchik 2020 11 14 FPOD_6288 file0 PART 79d 23h 19m.FP3	6288	9	3	24/11/2020 14:59	2020	11	24	14	16	0
241	B Balchik 2020 11 14 FPOD_6288 file0 PART 79d 23h 19m.FP3	6288	9	3	24/11/2020 15:59	2020	11	24	15	17	23
242	B Balchik 2020 11 14 FPOD_6288 file0 PART 79d 23h 19m.FP3	6288	9	3	24/11/2020 16:59	2020	11	24	16	18	42
243	B Balchik 2020 11 14 FPOD_6288 file0 PART 79d 23h 19m.FP3	6288	9	3	24/11/2020 17:59	2020	11	24	17	19	16
244	B Balchik 2020 11 14 FPOD_6288 file0 PART 79d 23h 19m.FP3	6288	9	3	24/11/2020 18:59	2020	11	24	18	20	15
245	B Balchik 2020 11 14 FPOD_6288 file0 PART 79d 23h 19m.FP3	6288	9	3	24/11/2020 19:59	2020	11	24	19	21	0
246	B Balchik 2020 11 14 FPOD_6288 file0 PART 79d 23h 19m.FP3	6288	9	3	24/11/2020 20:59	2020	11	24	20	22	34
247	B Balchik 2020 11 14 FPOD_6288 file0 PART 79d 23h 19m.FP3	6288	9	3	24/11/2020 21:59	2020	11	24	21	23	8
248	B Balchik 2020 11 14 FPOD_6288 file0 PART 79d 23h 19m.FP3	6288	9	3	24/11/2020 22:59	2020	11	24	22	0	13
249	B Balchik 2020 11 14 FPOD_6288 file0 PART 79d 23h 19m.FP3	6288	9	3	24/11/2020 23:59	2020	11	24	23	1	37
250	B Balchik 2020 11 14 FPOD_6288 file0 PART 79d 23h 19m.FP3	6288	9	3	25/11/2020 00:59	2020	11	25	0	2	14
251	B Balchik 2020 11 14 FPOD_6288 file0 PART 79d 23h 19m.FP3	6288	9	3	25/11/2020 01:59	2020	11	25	1	3	26
252	B Balchik 2020 11 14 FPOD_6288 file0 PART 79d 23h 19m.FP3	6288	9	3	25/11/2020 02:59	2020	11	25	2	4	1
253	B Balchik 2020 11 14 FPOD_6288 file0 PART 79d 23h 19m.FP3	6288	9	3	25/11/2020 03:59	2020	11	25	3	5	0
254	B Balchik 2020 11 14 FPOD_6288 file0 PART 79d 23h 19m.FP3	6288	9	3	25/11/2020 04:59	2020	11	25	4	6	1
255	B Balchik 2020 11 14 FPOD_6288 file0 PART 79d 23h 19m.FP3	6288	9	3	25/11/2020 05:59	2020	11	25	5	7	0
256	B Balchik 2020 11 14 FPOD_6288 file0 PART 79d 23h 19m.FP3	6288	9	3	25/11/2020 06:59	2020	11	25	6	8	0
257	B Balchik 2020 11 14 FPOD_6288 file0 PART 79d 23h 19m.FP3	6288	9	3	25/11/2020 07:59	2020	11	25	7	9	0
258	B Balchik 2020 11 14 FPOD_6288 file0 PART 79d 23h 19m.FP3	6288	9	3	25/11/2020 08:59	2020	11	25	8	10	4
259	B Balchik 2020 11 14 FPOD_6288 file0 PART 79d 23h 19m.FP3	6288	9	3	25/11/2020 09:59	2020	11	25	9	11	17
260	B Balchik 2020 11 14 FPOD_6288 file0 PART 79d 23h 19m.FP3	6288	9	3	25/11/2020 10:59	2020	11	25	10	12	5
261	B Balchik 2020 11 14 FPOD_6288 file0 PART 79d 23h 19m.FP3	6288	9	3	25/11/2020 11:59	2020	11	25	11	13	2
262	B Balchik 2020 11 14 FPOD_6288 file0 PART 79d 23h 19m.FP3	6288	9	3	25/11/2020 12:59	2020	11	25	12	14	4
263	B Balchik 2020 11 14 FPOD_6288 file0 PART 79d 23h 19m.FP3	6288	9	3	25/11/2020 13:59	2020	11	25	13	15	9
264	B Balchik 2020 11 14 FPOD_6288 file0 PART 79d 23h 19m.FP3	6288	9	3	25/11/2020 14:59	2020	11	25	14	16	2
265	B Balchik 2020 11 14 FPOD_6288 file0 PART 79d 23h 19m.FP3	6288	9	3	25/11/2020 15:59	2020	11	25	15	17	1
266	B Balchik 2020 11 14 FPOD_6288 file0 PART 79d 23h 19m.FP3	6288	9	3	25/11/2020 16:59	2020	11	25	16	18	20
267	B Balchik 2020 11 14 FPOD_6288 file0 PART 79d 23h 19m.FP3	6288	9	3	25/11/2020 17:59	2020	11	25	17	19	15
268	B Balchik 2020 11 14 FPOD_6288 file0 PART 79d 23h 19m.FP3	6288	9	3	25/11/2020 18:59	2020	11	25	18	20	59
269	B Balchik 2020 11 14 FPOD_6288 file0 PART 79d 23h 19m.FP3	6288	9	3	25/11/2020 19:59	2020	11	25	19	21	60
270	B Balchik 2020 11 14 FPOD_6288 file0 PART 79d 23h 19m.FP3	6288	9	3	25/11/2020 20:59	2020	11	25	20	22	57
271	B Balchik 2020 11 14 FPOD_6288 file0 PART 79d 23h 19m.FP3	6288	9	3	25/11/2020 21:59	2020	11	25	21	23	44
272	B Balchik 2020 11 14 FPOD_6288 file0 PART 79d 23h 19m.FP3	6288	9	3	25/11/2020 22:59	2020	11	25	22	0	41
273	B Balchik 2020 11 14 FPOD_6288 file0 PART 79d 23h 19m.FP3	6288	9	3	25/11/2020 23:59	2020	11	25	23	1	8
274	B Balchik 2020 11 14 FPOD_6288 file0 PART 79d 23h 19m.FP3	6288	9	3	26/11/2020 00:59	2020	11	26	0	2	24
275	B Balchik 2020 11 14 FPOD_6288 file0 PART 79d 23h 19m.FP3	6288	9	3	26/11/2020 01:59	2020	11	26	1	3	15
276	B Balchik 2020 11 14 FPOD_6288 file0 PART 79d 23h 19m.FP3	6288	9	3	26/11/2020 02:59	2020	11	26	2	4	27
277	B Balchik 2020 11 14 FPOD_6288 file0 PART 79d 23h 19m.FP3	6288	9	3	26/11/2020 03:59	2020	11	26	3	5	10
278	B Balchik 2020 11 14 FPOD_6288 file0 PART 79d 23h 19m.FP3	6288	9	3	26/11/2020 04:59	2020	11	26	4	6	6
279	B Balchik 2020 11 14 FPOD_6288 file0 PART 79d 23h 19m.FP3	6288	9	3	26/11/2020 05:59	2020	11	26	5	7	0
280	B Balchik 2020 11 14 FPOD_6288 file0 PART 79d 23h 19m.FP3	6288	9	3	26/11/2020 06:59	2020	11	26	6	8	9
281	B Balchik 2020 11 14 FPOD_6288 file0 PART 79d 23h 19m.FP3	6288	9	3	26/11/2020 07:59	2020	11	26	7	9	1
282	B Balchik 2020 11 14 FPOD_6288 file0 PART 79d 23h 19m.FP3	6288	9	3	26/11/2020 08:59	2020	11	26	8	10	2
283	B Balchik 2020 11 14 FPOD_6288 file0 PART 79d 23h 19m.FP3	6288	9	3	26/11/2020 09:59	2020	11	26	9	11	7
284	B Balchik 2020 11 14 FPOD_6288 file0 PART 79d 23h 19m.FP3	6288	9	3	26/11/2020 10:59	2020	11	26	10	12	2
285	B Balchik 2020 11 14 FPOD_6288 file0 PART 79d 23h 19m.FP3	6288	9	3	26/11/2020 11:59	2020	11	26	11	13	10
286	B Balchik 2020 11 14 FPOD_6288 file0 PART 79d 23h 19m.FP3	6288	9	3	26/11/2020 12:59	2020	11	26	12	14	0
287	B Balchik 2020 11 14 FPOD_6288 file0 PART 79d 23h 19m.FP3	6288	9	3	26/11/2020 13:59	2020	11	26	13	15	3
288	B Balchik 2020 11 14 FPOD_6288 file0 PART 79d 23h 19m.FP3	6288	9	3	26/11/2020 14:59	2020	11	26	14	16	31
289	B Balchik 2020 11 14 FPOD_6288 file0 PART 79d 23h 19m.FP3	6288	9	3	26/11/2020 15:59	2020	11	26	15	17	36
290	B Balchik 2020 11 14 FPOD_6288 file0 PART 79d 23h 19m.FP3	6288	9	3	26/11/2020 16:59	2020	11	26	16	18	30
291	B Balchik 2020 11 14 FPOD_6288 file0 PART 79d 23h 19m.FP3	6288	9	3	26/11/2020 17:59	2020	11	26	17	19	32
292	B Balchik 2020 11 14 FPOD_6288 file0 PART 79d 23h 19m.FP3	6288	9	3	26/11/2020 18:59	2020	11	26	18	20	22
293	B Balchik 2020 11 14 FPOD_6288 file0 PART 79d 23h 19m.FP3	6288	9	3	26/11/2020 19:59	2020	11	26	19	21	21
294	B Balchik 2020 11 14 FPOD_6288 file0 PART 79d 23h 19m.FP3	6288	9	3	26/11/2020 20:59	2020	11	26	20	22	29
295	B Balchik 2020 11 14 FPOD_6288 file0 PART 79d 23h 19m.FP3	6288	9	3	26/11/2020 21:59	2020	11	26	21	23	48
296	B Balchik 2020 11 14 FPOD_6288 file0 PART 79d 23h 19m.FP3	6288	9	3	26/11/2020 22:59	2020	11	26	22	0	30
297	B Balchik 2020 11 14 FPOD_6288 file0 PART 79d 23h 19m.FP3	6288	9	3	26/11/2020 23:59	2020	11	26	23	1	4
298	B Balchik 2020 11 14 FPOD_6288 file0 PART 79d 23h 19m.FP3	6288	9	3	27/11/2020 00:59	2020	11	27	0	2	30
299	B Balchik 2020 11 14 FPOD_6288 file0 PART 79d 23h 19m.FP3	6288	9	3	27/11/2020 01:59	2020	11	27	1	3	25
300	B Balchik 2020 11 14 FPOD_6288 file0 PART 79d 23h 19m.FP3	6288	9	3	27/11/2020 02:59	2020	11	27	2	4	23
301	B Balchik 2020 11 14 FPOD_6288 file0 PART 79d 23h 19m.FP3	6288	9	3	27/11/2020 03:59	2020	11	27	3	5	0
302	B Balchik 2020 11 14 FPOD_6288 file0 PART 79d 23h 19m.FP3	6288	9	3	27/11/2020 04:59	2020	11	27	4	6	0
303	B Balchik 2020 11 14 FPOD_6288 file0 PART 79d 23h 19m.FP3	6288	9	3	27/11/2020 05:59	2020	11	27	5	7	18
304	B Balchik 2020 11 14 FPOD_6288 file0 PART 79d 23h 19m.FP3	6288	9	3	27/11/2020 06:59	2020	11	27	6	8	38
305	B Balchik 2020 11 14 FPOD_6288 file0 PART 79d 23h 19m.FP3	6288	9	3	27/11/2020 07:59	2020	11	27	7	9	10
306	B Balchik 2020 11 14 FPOD_6288 file0 PART 79d 23h 19m.FP3	6288	9	3	27/11/2020 08:59	2020	11	27	8	10	1
307	B Balchik 2020 11 14 FPOD_6288 file0 PART 79d 23h 19m.FP3	6288	9	3	27/11/2020 09:59	2020	11	27	9	11	0
308	B Balchik 2020 11 14 FPOD_6288 file0 PART 79d 23h 19m.FP3	6288	9	3	27/11/2020 10:59	2020	11	27	10	12	1
309	B Balchik 2020 11 14 FPOD_6288 file0 PART 79d 23h 19m.FP3	6288	9	3	27/11/2020 11:59	2020	11	27	11	13	8
310	B Balchik 2020 11 14 FPOD_6288 file0 PART 79d 23h 19m.FP3	6288	9	3	27/11/2020 12:59	2020	11	27	12	14	0
311	B Balchik 2020 11 14 FPOD_6288 file0 PART 79d 23h 19m.FP3	6288	9	3	27/11/2020 13:59	2020	11	27	13	15	4
312	B Balchik 2020 11 14 FPOD_6288 file0 PART 79d 23h 19m.FP3	6288	9	3	27/11/2020 14:59	2020	11	27	14	16	1
313	B Balchik 2020 11 14 FPOD_6288 file0 PART 79d 23h 19m.FP3	6288	9	3	27/11/2020 15:59	2020	11	27	15	17	11
314	B Balchik 2020 11 14 FPOD_6288 file0 PART 79d 23h 19m.FP3	6288	9	3	27/11/2020 16:59	2020	11	27	16	18	13
315	B Balchik 2020 11 14 FPOD_6288 file0 PART 79d 23h 19m.FP3	6288	9	3	27/11/2020 17:59	2020	11	27	17	19	17
316	B Balchik 2020 11 14 FPOD_6288 file0 PART 79d 23h 19m.FP3	6288	9	3	27/11/2020 18:59	2020	11	27	18	20	8
317	B Balchik 2020 11 14 FPOD_6288 file0 PART 79d 23h 19m.FP3	6288	9	3	27/11/2020 19:59	2020	11	27	19	21	0
318	B Balchik 2020 11 14 FPOD_6288 file0 PART 79d 23h 19m.FP3	6288	9	3	27/11/2020 20:59	2020	11	27	20	22	9
319	B Balchik 2020 11 14 FPOD_6288 file0 PART 79d 23h 19m.FP3	6288	9	3	27/11/2020 21:59	2020	11	27	21	23	16
320	B Balchik 2020 11 14 FPOD_6288 file0 PART 79d 23h 19m.FP3	6288	9	3	27/11/2020 22:59	2020	11	27	22	0	9
321	B Balchik 2020 11 14 FPOD_6288 file0 PART 79d 23h 19m.FP3	6288	9	3	27/11/2020 23:59	2020	11	27	23	1	8
322	B Balchik 2020 11 14 FPOD_6288 file0 PART 79d 23h 19m.FP3	6288	9	3	28/11/2020 00:59	2020	11	28	0	2	39
323	B Balchik 2020 11 14 FPOD_6288 file0 PART 79d 23h 19m.FP3	6288	9	3	28/11/2020 01:59	2020	11	28	1	3	11
324	B Balchik 2020 11 14 FPOD_6288 file0 PART 79d 23h 19m.FP3	6288	9	3	28/11/2020 02:59	2020	11	28	2	4	14
325	B Balchik 2020 11 14 FPOD_6288 file0 PART 79d 23h 19m.FP3	6288	9	3	28/11/2020 03:59	2020	11	28	3	5	0
326	B Balchik 2020 11 14 FPOD_6288 file0 PART 79d 23h 19m.FP3	6288	9	3	28/11/2020 04:59	2020	11	28	4	6	6
327	B Balchik 2020 11 14 FPOD_6288 file0 PART 79d 23h 19m.FP3	6288	9	3	28/11/2020 05:59	2020	11	28	5	7	6
328	B Balchik 2020 11 14 FPOD_6288 file0 PART 79d 23h 19m.FP3	6288	9	3	28/11/2020 06:59	2020	11	28	6	8	4
329	B Balchik 2020 11 14 FPOD_6288 file0 PART 79d 23h 19m.FP3	6288	9	3	28/11/2020 07:59	2020	11	28	7	9	7
330	B Balchik 2020 11 14 FPOD_6288 file0 PART 79d 23h 19m.FP3	6288	9	3	28/11/2020 08:59	2020	11	28	8	10	9
331	B Balchik 2020 11 14 FPOD_6288 file0 PART 79d 23h 19m.FP3	6288	9	3	28/11/2020 09:59	2020	11	28	9	11	5
332	B Balchik 2020 11 14 FPOD_6288 file0 PART 79d 23h 19m.FP3	6288	9	3	28/11/2020 10:59	2020	11	28	10	12	0
333	B Balchik 2020 11 14 FPOD_6288 file0 PART 79d 23h 19m.FP3	6288	9	3	28/11/2020 11:59	2020	11	28	11	13	7
334	B Balchik 2020 11 14 FPOD_6288 file0 PART 79d 23h 19m.FP3	6288	9	3	28/11/2020 12:59	2020	11	28	12	14	1
335	B Balchik 2020 11 14 FPOD_6288 file0 PART 79d 23h 19m.FP3	6288	9	3	28/11/2020 13:59	2020	11	28	13	15	11
336	B Balchik 2020 11 14 FPOD_6288 file0 PART 79d 23h 19m.FP3	6288	9	3	28/11/2020 14:59	2020	11	28	14	16	8
337	B Balchik 2020 11 14 FPOD_6288 file0 PART 79d 23h 19m.FP3	6288	9	3	28/11/2020 15:59	2020	11	28	15	17	8
338	B Balchik 2020 11 14 FPOD_6288 file0 PART 79d 23h 19m.FP3	6288	9	3	28/11/2020 16:59	2020	11	28	16	18	40
339	B Balchik 2020 11 14 FPOD_6288 file0 PART 79d 23h 19m.FP3	6288	9	3	28/11/2020 17:59	2020	11	28	17	19	37
340	B Balchik 2020 11 14 FPOD_6288 file0 PART 79d 23h 19m.FP3	6288	9	3	28/11/2020 18:59	2020	11	28	18	20	30
341	B Balchik 2020 11 14 FPOD_6288 file0 PART 79d 23h 19m.FP3	6288	9	3	28/11/2020 19:59	2020	11	28	19	21	0
342	B Balchik 2020 11 14 FPOD_6288 file0 PART 79d 23h 19m.FP3	6288	9	3	28/11/2020 20:59	2020	11	28	20	22	14
343	B Balchik 2020 11 14 FPOD_6288 file0 PART 79d 23h 19m.FP3	6288	9	3	28/11/2020 21:59	2020	11	28	21	23	4
344	B Balchik 2020 11 14 FPOD_6288 file0 PART 79d 23h 19m.FP3	6288	9	3	28/11/2020 22:59	2020	11	28	22	0	2
345	B Balchik 2020 11 14 FPOD_6288 file0 PART 79d 23h 19m.FP3	6288	9	3	28/11/2020 23:59	2020	11	28	23	1	11
346	B Balchik 2020 11 14 FPOD_6288 file0 PART 79d 23h 19m.FP3	6288	9	3	29/11/2020 00:59	2020	11	29	0	2	0
347	B Balchik 2020 11 14 FPOD_6288 file0 PART 79d 23h 19m.FP3	6288	9	3	29/11/2020 01:59	2020	11	29	1	3	0
348	B Balchik 2020 11 14 FPOD_6288 file0 PART 79d 23h 19m.FP3	6288	9	3	29/11/2020 02:59	2020	11	29	2	4	0
349	B Balchik 2020 11 14 FPOD_6288 file0 PART 79d 23h 19m.FP3	6288	9	3	29/11/2020 03:59	2020	11	29	3	5	5
350	B Balchik 2020 11 14 FPOD_6288 file0 PART 79d 23h 19m.FP3	6288	9	3	29/11/2020 04:59	2020	11	29	4	6	5
351	B Balchik 2020 11 14 FPOD_6288 file0 PART 79d 23h 19m.FP3	6288	9	3	29/11/2020 05:59	2020	11	29	5	7	6
352	B Balchik 2020 11 14 FPOD_6288 file0 PART 79d 23h 19m.FP3	6288	9	3	29/11/2020 06:59	2020	11	29	6	8	5
353	B Balchik 2020 11 14 FPOD_6288 file0 PART 79d 23h 19m.FP3	6288	9	3	29/11/2020 07:59	2020	11	29	7	9	11
354	B Balchik 2020 11 14 FPOD_6288 file0 PART 79d 23h 19m.FP3	6288	9	3	29/11/2020 08:59	2020	11	29	8	10	0
355	B Balchik 2020 11 14 FPOD_6288 file0 PART 79d 23h 19m.FP3	6288	9	3	29/11/2020 09:59	2020	11	29	9	11	2
356	B Balchik 2020 11 14 FPOD_6288 file0 PART 79d 23h 19m.FP3	6288	9	3	29/11/2020 10:59	2020	11	29	10	12	0
357	B Balchik 2020 11 14 FPOD_6288 file0 PART 79d 23h 19m.FP3	6288	9	3	29/11/2020 11:59	2020	11	29	11	13	1
358	B Balchik 2020 11 14 FPOD_6288 file0 PART 79d 23h 19m.FP3	6288	9	3	29/11/2020 12:59	2020	11	29	12	14	0
359	B Balchik 2020 11 14 FPOD_6288 file0 PART 79d 23h 19m.FP3	6288	9	3	29/11/2020 13:59	2020	11	29	13	15	5
360	B Balchik 2020 11 14 FPOD_6288 file0 PART 79d 23h 19m.FP3	6288	9	3	29/11/2020 14:59	2020	11	29	14	16	39
361	B Balchik 2020 11 14 FPOD_6288 file0 PART 79d 23h 19m.FP3	6288	9	3	29/11/2020 15:59	2020	11	29	15	17	10
362	B Balchik 2020 11 14 FPOD_6288 file0 PART 79d 23h 19m.FP3	6288	9	3	29/11/2020 16:59	2020	11	29	16	18	0
363	B Balchik 2020 11 14 FPOD_6288 file0 PART 79d 23h 19m.FP3	6288	9	3	29/11/2020 17:59	2020	11	29	17	19	11
364	B Balchik 2020 11 14 FPOD_6288 file0 PART 79d 23h 19m.FP3	6288	9	3	29/11/2020 18:59	2020	11	29	18	20	0
365	B Balchik 2020 11 14 FPOD_6288 file0 PART 79d 23h 19m.FP3	6288	9	3	29/11/2020 19:59	2020	11	29	19	21	4
366	B Balchik 2020 11 14 FPOD_6288 file0 PART 79d 23h 19m.FP3	6288	9	3	29/11/2020 20:59	2020	11	29	20	22	9
367	B Balchik 2020 11 14 FPOD_6288 file0 PART 79d 23h 19m.FP3	6288	9	3	29/11/2020 21:59	2020	11	29	21	23	3
368	B Balchik 2020 11 14 FPOD_6288 file0 PART 79d 23h 19m.FP3	6288	9	3	29/11/2020 22:59	2020	11	29	22	0	30
369	B Balchik 2020 11 14 FPOD_6288 file0 PART 79d 23h 19m.FP3	6288	9	3	29/11/2020 23:59	2020	11	29	23	1	0
370	B Balchik 2020 11 14 FPOD_6288 file0 PART 79d 23h 19m.FP3	6288	9	3	30/11/2020 00:59	2020	11	30	0	2	7
371	B Balchik 2020 11 14 FPOD_6288 file0 PART 79d 23h 19m.FP3	6288	9	3	30/11/2020 01:59	2020	11	30	1	3	0
372	B Balchik 2020 11 14 FPOD_6288 file0 PART 79d 23h 19m.FP3	6288	9	3	30/11/2020 02:59	2020	11	30	2	4	0
373	B Balchik 2020 11 14 FPOD_6288 file0 PART 79d 23h 19m.FP3	6288	9	3	30/11/2020 03:59	2020	11	30	3	5	0
374	B Balchik 2020 11 14 FPOD_6288 file0 PART 79d 23h 19m.FP3	6288	9	3	30/11/2020 04:59	2020	11	30	4	6	0
375	B Balchik 2020 11 14 FPOD_6288 file0 PART 79d 23h 19m.FP3	6288	9	3	30/11/2020 05:59	2020	11	30	5	7	0
376	B Balchik 2020 11 14 FPOD_6288 file0 PART 79d 23h 19m.FP3	6288	9	3	30/11/2020 06:59	2020	11	30	6	8	1
377	B Balchik 2020 11 14 FPOD_6288 file0 PART 79d 23h 19m.FP3	6288	9	3	30/11/2020 07:59	2020	11	30	7	9	0
378	B Balchik 2020 11 14 FPOD_6288 file0 PART 79d 23h 19m.FP3	6288	9	3	30/11/2020 08:59	2020	11	30	8	10	2
379	B Balchik 2020 11 14 FPOD_6288 file0 PART 79d 23h 19m.FP3	6288	9	3	30/11/2020 09:59	2020	11	30	9	11	9
380	B Balchik 2020 11 14 FPOD_6288 file0 PART 79d 23h 19m.FP3	6288	9	3	30/11/2020 10:59	2020	11	30	10	12	0
381	B Balchik 2020 11 14 FPOD_6288 file0 PART 79d 23h 19m.FP3	6288	9	3	30/11/2020 11:59	2020	11	30	11	13	0
382	B Balchik 2020 11 14 FPOD_6288 file0 PART 79d 23h 19m.FP3	6288	9	3	30/11/2020 12:59	2020	11	30	12	14	0
383	B Balchik 2020 11 14 FPOD_6288 file0 PART 79d 23h 19m.FP3	6288	9	3	30/11/2020 13:59	2020	11	30	13	15	0
384	B Balchik 2020 11 14 FPOD_6288 file0 PART 79d 23h 19m.FP3	6288	9	3	30/11/2020 14:59	2020	11	30	14	16	0
385	B Balchik 2020 11 14 FPOD_6288 file0 PART 79d 23h 19m.FP3	6288	9	3	30/11/2020 15:59	2020	11	30	15	17	0
386	B Balchik 2020 11 14 FPOD_6288 file0 PART 79d 23h 19m.FP3	6288	9	3	30/11/2020 16:59	2020	11	30	16	18	0
387	B Balchik 2020 11 14 FPOD_6288 file0 PART 79d 23h 19m.FP3	6288	9	3	30/11/2020 17:59	2020	11	30	17	19	16
388	B Balchik 2020 11 14 FPOD_6288 file0 PART 79d 23h 19m.FP3	6288	9	3	30/11/2020 18:59	2020	11	30	18	20	0
389	B Balchik 2020 11 14 FPOD_6288 file0 PART 79d 23h 19m.FP3	6288	9	3	30/11/2020 19:59	2020	11	30	19	21	18
390	B Balchik 2020 11 14 FPOD_6288 file0 PART 79d 23h 19m.FP3	6288	9	3	30/11/2020 20:59	2020	11	30	20	22	0
391	B Balchik 2020 11 14 FPOD_6288 file0 PART 79d 23h 19m.FP3	6288	9	3	30/11/2020 21:59	2020	11	30	21	23	0
392	B Balchik 2020 11 14 FPOD_6288 file0 PART 79d 23h 19m.FP3	6288	9	3	30/11/2020 22:59	2020	11	30	22	0	0
393	B Balchik 2020 11 14 FPOD_6288 file0 PART 79d 23h 19m.FP3	6288	9	3	30/11/2020 23:59	2020	11	30	23	1	0
394	B Balchik 2020 11 14 FPOD_6288 file0 PART 79d 23h 19m.FP3	6288	9	3	01/12/2020 00:59	2020	12	1	0	2	8
395	B Balchik 2020 11 14 FPOD_6288 file0 PART 79d 23h 19m.FP3	6288	9	3	01/12/2020 01:59	2020	12	1	1	3	26
396	B Balchik 2020 11 14 FPOD_6288 file0 PART 79d 23h 19m.FP3	6288	9	3	01/12/2020 02:59	2020	12	1	2	4	3
397	B Balchik 2020 11 14 FPOD_6288 file0 PART 79d 23h 19m.FP3	6288	9	3	01/12/2020 03:59	2020	12	1	3	5	0
398	B Balchik 2020 11 14 FPOD_6288 file0 PART 79d 23h 19m.FP3	6288	9	3	01/12/2020 04:59	2020	12	1	4	6	0
399	B Balchik 2020 11 14 FPOD_6288 file0 PART 79d 23h 19m.FP3	6288	9	3	01/12/2020 05:59	2020	12	1	5	7	4
400	B Balchik 2020 11 14 FPOD_6288 file0 PART 79d 23h 19m.FP3	6288	9	3	01/12/2020 06:59	2020	12	1	6	8	37
401	B Balchik 2020 11 14 FPOD_6288 file0 PART 79d 23h 19m.FP3	6288	9	3	01/12/2020 07:59	2020	12	1	7	9	31
402	B Balchik 2020 11 14 FPOD_6288 file0 PART 79d 23h 19m.FP3	6288	9	3	01/12/2020 08:59	2020	12	1	8	10	8
403	B Balchik 2020 11 14 FPOD_6288 file0 PART 79d 23h 19m.FP3	6288	9	3	01/12/2020 09:59	2020	12	1	9	11	0
404	B Balchik 2020 11 14 FPOD_6288 file0 PART 79d 23h 19m.FP3	6288	9	3	01/12/2020 10:59	2020	12	1	10	12	1
405	B Balchik 2020 11 14 FPOD_6288 file0 PART 79d 23h 19m.FP3	6288	9	3	01/12/2020 11:59	2020	12	1	11	13	3
406	B Balchik 2020 11 14 FPOD_6288 file0 PART 79d 23h 19m.FP3	6288	9	3	01/12/2020 12:59	2020	12	1	12	14	0
407	B Balchik 2020 11 14 FPOD_6288 file0 PART 79d 23h 19m.FP3	6288	9	3	01/12/2020 13:59	2020	12	1	13	15	1
408	B Balchik 2020 11 14 FPOD_6288 file0 PART 79d 23h 19m.FP3	6288	9	3	01/12/2020 14:59	2020	12	1	14	16	0
409	B Balchik 2020 11 14 FPOD_6288 file0 PART 79d 23h 19m.FP3	6288	9	3	01/12/2020 15:59	2020	12	1	15	17	27
410	B Balchik 2020 11 14 FPOD_6288 file0 PART 79d 23h 19m.FP3	6288	9	3	01/12/2020 16:59	2020	12	1	16	18	4
411	B Balchik 2020 11 14 FPOD_6288 file0 PART 79d 23h 19m.FP3	6288	9	3	01/12/2020 17:59	2020	12	1	17	19	0
412	B Balchik 2020 11 14 FPOD_6288 file0 PART 79d 23h 19m.FP3	6288	9	3	01/12/2020 18:59	2020	12	1	18	20	0
413	B Balchik 2020 11 14 FPOD_6288 file0 PART 79d 23h 19m.FP3	6288	9	3	01/12/2020 19:59	2020	12	1	19	21	8
414	B Balchik 2020 11 14 FPOD_6288 file0 PART 79d 23h 19m.FP3	6288	9	3	01/12/2020 20:59	2020	12	1	20	22	0
415	B Balchik 2020 11 14 FPOD_6288 file0 PART 79d 23h 19m.FP3	6288	9	3	01/12/2020 21:59	2020	12	1	21	23	0
416	B Balchik 2020 11 14 FPOD_6288 file0 PART 79d 23h 19m.FP3	6288	9	3	01/12/2020 22:59	2020	12	1	22	0	0
417	B Balchik 2020 11 14 FPOD_6288 file0 PART 79d 23h 19m.FP3	6288	9	3	01/12/2020 23:59	2020	12	1	23	1	0
418	B Balchik 2020 11 14 FPOD_6288 file0 PART 79d 23h 19m.FP3	6288	9	3	02/12/2020 00:59	2020	12	2	0	2	0
419	B Balchik 2020 11 14 FPOD_6288 file0 PART 79d 23h 19m.FP3	6288	9	3	02/12/2020 01:59	2020	12	2	1	3	2
420	B Balchik 2020 11 14 FPOD_6288 file0 PART 79d 23h 19m.FP3	6288	9	3	02/12/2020 02:59	2020	12	2	2	4	33
421	B Balchik 2020 11 14 FPOD_6288 file0 PART 79d 23h 19m.FP3	6288	9	3	02/12/2020 03:59	2020	12	2	3	5	0
422	B Balchik 2020 11 14 FPOD_6288 file0 PART 79d 23h 19m.FP3	6288	9	3	02/12/2020 04:59	2020	12	2	4	6	0
423	B Balchik 2020 11 14 FPOD_6288 file0 PART 79d 23h 19m.FP3	6288	9	3	02/12/2020 05:59	2020	12	2	5	7	0
424	B Balchik 2020 11 14 FPOD_6288 file0 PART 79d 23h 19m.FP3	6288	9	3	02/12/2020 06:59	2020	12	2	6	8	0
425	B Balchik 2020 11 14 FPOD_6288 file0 PART 79d 23h 19m.FP3	6288	9	3	02/12/2020 07:59	2020	12	2	7	9	1
426	B Balchik 2020 11 14 FPOD_6288 file0 PART 79d 23h 19m.FP3	6288	9	3	02/12/2020 08:59	2020	12	2	8	10	3
427	B Balchik 2020 11 14 FPOD_6288 file0 PART 79d 23h 19m.FP3	6288	9	3	02/12/2020 09:59	2020	12	2	9	11	0
428	B Balchik 2020 11 14 FPOD_6288 file0 PART 79d 23h 19m.FP3	6288	9	3	02/12/2020 10:59	2020	12	2	10	12	0
429	B Balchik 2020 11 14 FPOD_6288 file0 PART 79d 23h 19m.FP3	6288	9	3	02/12/2020 11:59	2020	12	2	11	13	29
430	B Balchik 2020 11 14 FPOD_6288 file0 PART 79d 23h 19m.FP3	6288	9	3	02/12/2020 12:59	2020	12	2	12	14	49
431	B Balchik 2020 11 14 FPOD_6288 file0 PART 79d 23h 19m.FP3	6288	9	3	02/12/2020 13:59	2020	12	2	13	15	34
432	B Balchik 2020 11 14 FPOD_6288 file0 PART 79d 23h 19m.FP3	6288	9	3	02/12/2020 14:59	2020	12	2	14	16	13
433	B Balchik 2020 11 14 FPOD_6288 file0 PART 79d 23h 19m.FP3	6288	9	3	02/12/2020 15:59	2020	12	2	15	17	12
434	B Balchik 2020 11 14 FPOD_6288 file0 PART 79d 23h 19m.FP3	6288	9	3	02/12/2020 16:59	2020	12	2	16	18	26
435	B Balchik 2020 11 14 FPOD_6288 file0 PART 79d 23h 19m.FP3	6288	9	3	02/12/2020 17:59	2020	12	2	17	19	8
436	B Balchik 2020 11 14 FPOD_6288 file0 PART 79d 23h 19m.FP3	6288	9	3	02/12/2020 18:59	2020	12	2	18	20	15
437	B Balchik 2020 11 14 FPOD_6288 file0 PART 79d 23h 19m.FP3	6288	9	3	02/12/2020 19:59	2020	12	2	19	21	36
438	B Balchik 2020 11 14 FPOD_6288 file0 PART 79d 23h 19m.FP3	6288	9	3	02/12/2020 20:59	2020	12	2	20	22	45
439	B Balchik 2020 11 14 FPOD_6288 file0 PART 79d 23h 19m.FP3	6288	9	3	02/12/2020 21:59	2020	12	2	21	23	34
440	B Balchik 2020 11 14 FPOD_6288 file0 PART 79d 23h 19m.FP3	6288	9	3	02/12/2020 22:59	2020	12	2	22	0	15
441	B Balchik 2020 11 14 FPOD_6288 file0 PART 79d 23h 19m.FP3	6288	9	3	02/12/2020 23:59	2020	12	2	23	1	0
442	B Balchik 2020 11 14 FPOD_6288 file0 PART 79d 23h 19m.FP3	6288	9	3	03/12/2020 00:59	2020	12	3	0	2	0
443	B Balchik 2020 11 14 FPOD_6288 file0 PART 79d 23h 19m.FP3	6288	9	3	03/12/2020 01:59	2020	12	3	1	3	0
444	B Balchik 2020 11 14 FPOD_6288 file0 PART 79d 23h 19m.FP3	6288	9	3	03/12/2020 02:59	2020	12	3	2	4	0
445	B Balchik 2020 11 14 FPOD_6288 file0 PART 79d 23h 19m.FP3	6288	9	3	03/12/2020 03:59	2020	12	3	3	5	0
446	B Balchik 2020 11 14 FPOD_6288 file0 PART 79d 23h 19m.FP3	6288	9	3	03/12/2020 04:59	2020	12	3	4	6	0
447	B Balchik 2020 11 14 FPOD_6288 file0 PART 79d 23h 19m.FP3	6288	9	3	03/12/2020 05:59	2020	12	3	5	7	14
448	B Balchik 2020 11 14 FPOD_6288 file0 PART 79d 23h 19m.FP3	6288	9	3	03/12/2020 06:59	2020	12	3	6	8	16
449	B Balchik 2020 11 14 FPOD_6288 file0 PART 79d 23h 19m.FP3	6288	9	3	03/12/2020 07:59	2020	12	3	7	9	2
450	B Balchik 2020 11 14 FPOD_6288 file0 PART 79d 23h 19m.FP3	6288	9	3	03/12/2020 08:59	2020	12	3	8	10	15
451	B Balchik 2020 11 14 FPOD_6288 file0 PART 79d 23h 19m.FP3	6288	9	3	03/12/2020 09:59	2020	12	3	9	11	0
452	B Balchik 2020 11 14 FPOD_6288 file0 PART 79d 23h 19m.FP3	6288	9	3	03/12/2020 10:59	2020	12	3	10	12	0
453	B Balchik 2020 11 14 FPOD_6288 file0 PART 79d 23h 19m.FP3	6288	9	3	03/12/2020 11:59	2020	12	3	11	13	0
454	B Balchik 2020 11 14 FPOD_6288 file0 PART 79d 23h 19m.FP3	6288	9	3	03/12/2020 12:59	2020	12	3	12	14	0
455	B Balchik 2020 11 14 FPOD_6288 file0 PART 79d 23h 19m.FP3	6288	9	3	03/12/2020 13:59	2020	12	3	13	15	8
456	B Balchik 2020 11 14 FPOD_6288 file0 PART 79d 23h 19m.FP3	6288	9	3	03/12/2020 14:59	2020	12	3	14	16	0
457	B Balchik 2020 11 14 FPOD_6288 file0 PART 79d 23h 19m.FP3	6288	9	3	03/12/2020 15:59	2020	12	3	15	17	32
458	B Balchik 2020 11 14 FPOD_6288 file0 PART 79d 23h 19m.FP3	6288	9	3	03/12/2020 16:59	2020	12	3	16	18	17
459	B Balchik 2020 11 14 FPOD_6288 file0 PART 79d 23h 19m.FP3	6288	9	3	03/12/2020 17:59	2020	12	3	17	19	36
460	B Balchik 2020 11 14 FPOD_6288 file0 PART 79d 23h 19m.FP3	6288	9	3	03/12/2020 18:59	2020	12	3	18	20	33
461	B Balchik 2020 11 14 FPOD_6288 file0 PART 79d 23h 19m.FP3	6288	9	3	03/12/2020 19:59	2020	12	3	19	21	24
462	B Balchik 2020 11 14 FPOD_6288 file0 PART 79d 23h 19m.FP3	6288	9	3	03/12/2020 20:59	2020	12	3	20	22	0
463	B Balchik 2020 11 14 FPOD_6288 file0 PART 79d 23h 19m.FP3	6288	9	3	03/12/2020 21:59	2020	12	3	21	23	24
464	B Balchik 2020 11 14 FPOD_6288 file0 PART 79d 23h 19m.FP3	6288	9	3	03/12/2020 22:59	2020	12	3	22	0	33
465	B Balchik 2020 11 14 FPOD_6288 file0 PART 79d 23h 19m.FP3	6288	9	3	03/12/2020 23:59	2020	12	3	23	1	11
466	B Balchik 2020 11 14 FPOD_6288 file0 PART 79d 23h 19m.FP3	6288	9	3	04/12/2020 00:59	2020	12	4	0	2	30
467	B Balchik 2020 11 14 FPOD_6288 file0 PART 79d 23h 19m.FP3	6288	9	3	04/12/2020 01:59	2020	12	4	1	3	10
468	B Balchik 2020 11 14 FPOD_6288 file0 PART 79d 23h 19m.FP3	6288	9	3	04/12/2020 02:59	2020	12	4	2	4	17
469	B Balchik 2020 11 14 FPOD_6288 file0 PART 79d 23h 19m.FP3	6288	9	3	04/12/2020 03:59	2020	12	4	3	5	49
470	B Balchik 2020 11 14 FPOD_6288 file0 PART 79d 23h 19m.FP3	6288	9	3	04/12/2020 04:59	2020	12	4	4	6	44
471	B Balchik 2020 11 14 FPOD_6288 file0 PART 79d 23h 19m.FP3	6288	9	3	04/12/2020 05:59	2020	12	4	5	7	30
472	B Balchik 2020 11 14 FPOD_6288 file0 PART 79d 23h 19m.FP3	6288	9	3	04/12/2020 06:59	2020	12	4	6	8	35
473	B Balchik 2020 11 14 FPOD_6288 file0 PART 79d 23h 19m.FP3	6288	9	3	04/12/2020 07:59	2020	12	4	7	9	20
474	B Balchik 2020 11 14 FPOD_6288 file0 PART 79d 23h 19m.FP3	6288	9	3	04/12/2020 08:59	2020	12	4	8	10	0
475	B Balchik 2020 11 14 FPOD_6288 file0 PART 79d 23h 19m.FP3	6288	9	3	04/12/2020 09:59	2020	12	4	9	11	40
476	B Balchik 2020 11 14 FPOD_6288 file0 PART 79d 23h 19m.FP3	6288	9	3	04/12/2020 10:59	2020	12	4	10	12	35
477	B Balchik 2020 11 14 FPOD_6288 file0 PART 79d 23h 19m.FP3	6288	9	3	04/12/2020 11:59	2020	12	4	11	13	12
478	B Balchik 2020 11 14 FPOD_6288 file0 PART 79d 23h 19m.FP3	6288	9	3	04/12/2020 12:59	2020	12	4	12	14	0
479	B Balchik 2020 11 14 FPOD_6288 file0 PART 79d 23h 19m.FP3	6288	9	3	04/12/2020 13:59	2020	12	4	13	15	0
480	B Balchik 2020 11 14 FPOD_6288 file0 PART 79d 23h 19m.FP3	6288	9	3	04/12/2020 14:59	2020	12	4	14	16	4
481	B Balchik 2020 11 14 FPOD_6288 file0 PART 79d 23h 19m.FP3	6288	9	3	04/12/2020 15:59	2020	12	4	15	17	27
482	B Balchik 2020 11 14 FPOD_6288 file0 PART 79d 23h 19m.FP3	6288	9	3	04/12/2020 16:59	2020	12	4	16	18	0
483	B Balchik 2020 11 14 FPOD_6288 file0 PART 79d 23h 19m.FP3	6288	9	3	04/12/2020 17:59	2020	12	4	17	19	8
484	B Balchik 2020 11 14 FPOD_6288 file0 PART 79d 23h 19m.FP3	6288	9	3	04/12/2020 18:59	2020	12	4	18	20	37
485	B Balchik 2020 11 14 FPOD_6288 file0 PART 79d 23h 19m.FP3	6288	9	3	04/12/2020 19:59	2020	12	4	19	21	43
486	B Balchik 2020 11 14 FPOD_6288 file0 PART 79d 23h 19m.FP3	6288	9	3	04/12/2020 20:59	2020	12	4	20	22	40
487	B Balchik 2020 11 14 FPOD_6288 file0 PART 79d 23h 19m.FP3	6288	9	3	04/12/2020 21:59	2020	12	4	21	23	20
488	B Balchik 2020 11 14 FPOD_6288 file0 PART 79d 23h 19m.FP3	6288	9	3	04/12/2020 22:59	2020	12	4	22	0	0
489	B Balchik 2020 11 14 FPOD_6288 file0 PART 79d 23h 19m.FP3	6288	9	3	04/12/2020 23:59	2020	12	4	23	1	24
490	B Balchik 2020 11 14 FPOD_6288 file0 PART 79d 23h 19m.FP3	6288	9	3	05/12/2020 00:59	2020	12	5	0	2	16
491	B Balchik 2020 11 14 FPOD_6288 file0 PART 79d 23h 19m.FP3	6288	9	3	05/12/2020 01:59	2020	12	5	1	3	17
492	B Balchik 2020 11 14 FPOD_6288 file0 PART 79d 23h 19m.FP3	6288	9	3	05/12/2020 02:59	2020	12	5	2	4	21
493	B Balchik 2020 11 14 FPOD_6288 file0 PART 79d 23h 19m.FP3	6288	9	3	05/12/2020 03:59	2020	12	5	3	5	6
494	B Balchik 2020 11 14 FPOD_6288 file0 PART 79d 23h 19m.FP3	6288	9	3	05/12/2020 04:59	2020	12	5	4	6	0
495	B Balchik 2020 11 14 FPOD_6288 file0 PART 79d 23h 19m.FP3	6288	9	3	05/12/2020 05:59	2020	12	5	5	7	24
496	B Balchik 2020 11 14 FPOD_6288 file0 PART 79d 23h 19m.FP3	6288	9	3	05/12/2020 06:59	2020	12	5	6	8	13
497	B Balchik 2020 11 14 FPOD_6288 file0 PART 79d 23h 19m.FP3	6288	9	3	05/12/2020 07:59	2020	12	5	7	9	0
498	B Balchik 2020 11 14 FPOD_6288 file0 PART 79d 23h 19m.FP3	6288	9	3	05/12/2020 08:59	2020	12	5	8	10	0
499	B Balchik 2020 11 14 FPOD_6288 file0 PART 79d 23h 19m.FP3	6288	9	3	05/12/2020 09:59	2020	12	5	9	11	2
500	B Balchik 2020 11 14 FPOD_6288 file0 PART 79d 23h 19m.FP3	6288	9	3	05/12/2020 10:59	2020	12	5	10	12	7
501	B Balchik 2020 11 14 FPOD_6288 file0 PART 79d 23h 19m.FP3	6288	9	3	05/12/2020 11:59	2020	12	5	11	13	7
502	B Balchik 2020 11 14 FPOD_6288 file0 PART 79d 23h 19m.FP3	6288	9	3	05/12/2020 12:59	2020	12	5	12	14	0
503	B Balchik 2020 11 14 FPOD_6288 file0 PART 79d 23h 19m.FP3	6288	9	3	05/12/2020 13:59	2020	12	5	13	15	8
504	B Balchik 2020 11 14 FPOD_6288 file0 PART 79d 23h 19m.FP3	6288	9	3	05/12/2020 14:59	2020	12	5	14	16	0
505	B Balchik 2020 11 14 FPOD_6288 file0 PART 79d 23h 19m.FP3	6288	9	3	05/12/2020 15:59	2020	12	5	15	17	27
506	B Balchik 2020 11 14 FPOD_6288 file0 PART 79d 23h 19m.FP3	6288	9	3	05/12/2020 16:59	2020	12	5	16	18	33
507	B Balchik 2020 11 14 FPOD_6288 file0 PART 79d 23h 19m.FP3	6288	9	3	05/12/2020 17:59	2020	12	5	17	19	4
508	B Balchik 2020 11 14 FPOD_6288 file0 PART 79d 23h 19m.FP3	6288	9	3	05/12/2020 18:59	2020	12	5	18	20	15
509	B Balchik 2020 11 14 FPOD_6288 file0 PART 79d 23h 19m.FP3	6288	9	3	05/12/2020 19:59	2020	12	5	19	21	21
510	B Balchik 2020 11 14 FPOD_6288 file0 PART 79d 23h 19m.FP3	6288	9	3	05/12/2020 20:59	2020	12	5	20	22	13
511	B Balchik 2020 11 14 FPOD_6288 file0 PART 79d 23h 19m.FP3	6288	9	3	05/12/2020 21:59	2020	12	5	21	23	37
512	B Balchik 2020 11 14 FPOD_6288 file0 PART 79d 23h 19m.FP3	6288	9	3	05/12/2020 22:59	2020	12	5	22	0	31
513	B Balchik 2020 11 14 FPOD_6288 file0 PART 79d 23h 19m.FP3	6288	9	3	05/12/2020 23:59	2020	12	5	23	1	42
514	B Balchik 2020 11 14 FPOD_6288 file0 PART 79d 23h 19m.FP3	6288	9	3	06/12/2020 00:59	2020	12	6	0	2	45
515	B Balchik 2020 11 14 FPOD_6288 file0 PART 79d 23h 19m.FP3	6288	9	3	06/12/2020 01:59	2020	12	6	1	3	0
516	B Balchik 2020 11 14 FPOD_6288 file0 PART 79d 23h 19m.FP3	6288	9	3	06/12/2020 02:59	2020	12	6	2	4	23
517	B Balchik 2020 11 14 FPOD_6288 file0 PART 79d 23h 19m.FP3	6288	9	3	06/12/2020 03:59	2020	12	6	3	5	18
518	B Balchik 2020 11 14 FPOD_6288 file0 PART 79d 23h 19m.FP3	6288	9	3	06/12/2020 04:59	2020	12	6	4	6	25
519	B Balchik 2020 11 14 FPOD_6288 file0 PART 79d 23h 19m.FP3	6288	9	3	06/12/2020 05:59	2020	12	6	5	7	15
520	B Balchik 2020 11 14 FPOD_6288 file0 PART 79d 23h 19m.FP3	6288	9	3	06/12/2020 06:59	2020	12	6	6	8	27
521	B Balchik 2020 11 14 FPOD_6288 file0 PART 79d 23h 19m.FP3	6288	9	3	06/12/2020 07:59	2020	12	6	7	9	3
522	B Balchik 2020 11 14 FPOD_6288 file0 PART 79d 23h 19m.FP3	6288	9	3	06/12/2020 08:59	2020	12	6	8	10	0
523	B Balchik 2020 11 14 FPOD_6288 file0 PART 79d 23h 19m.FP3	6288	9	3	06/12/2020 09:59	2020	12	6	9	11	0
524	B Balchik 2020 11 14 FPOD_6288 file0 PART 79d 23h 19m.FP3	6288	9	3	06/12/2020 10:59	2020	12	6	10	12	0
525	B Balchik 2020 11 14 FPOD_6288 file0 PART 79d 23h 19m.FP3	6288	9	3	06/12/2020 11:59	2020	12	6	11	13	12
526	B Balchik 2020 11 14 FPOD_6288 file0 PART 79d 23h 19m.FP3	6288	9	3	06/12/2020 12:59	2020	12	6	12	14	30
527	B Balchik 2020 11 14 FPOD_6288 file0 PART 79d 23h 19m.FP3	6288	9	3	06/12/2020 13:59	2020	12	6	13	15	16
528	B Balchik 2020 11 14 FPOD_6288 file0 PART 79d 23h 19m.FP3	6288	9	3	06/12/2020 14:59	2020	12	6	14	16	22
529	B Balchik 2020 11 14 FPOD_6288 file0 PART 79d 23h 19m.FP3	6288	9	3	06/12/2020 15:59	2020	12	6	15	17	4
530	B Balchik 2020 11 14 FPOD_6288 file0 PART 79d 23h 19m.FP3	6288	9	3	06/12/2020 16:59	2020	12	6	16	18	34
531	B Balchik 2020 11 14 FPOD_6288 file0 PART 79d 23h 19m.FP3	6288	9	3	06/12/2020 17:59	2020	12	6	17	19	41
532	B Balchik 2020 11 14 FPOD_6288 file0 PART 79d 23h 19m.FP3	6288	9	3	06/12/2020 18:59	2020	12	6	18	20	24
533	B Balchik 2020 11 14 FPOD_6288 file0 PART 79d 23h 19m.FP3	6288	9	3	06/12/2020 19:59	2020	12	6	19	21	23
534	B Balchik 2020 11 14 FPOD_6288 file0 PART 79d 23h 19m.FP3	6288	9	3	06/12/2020 20:59	2020	12	6	20	22	24
535	B Balchik 2020 11 14 FPOD_6288 file0 PART 79d 23h 19m.FP3	6288	9	3	06/12/2020 21:59	2020	12	6	21	23	36
536	B Balchik 2020 11 14 FPOD_6288 file0 PART 79d 23h 19m.FP3	6288	9	3	06/12/2020 22:59	2020	12	6	22	0	28
537	B Balchik 2020 11 14 FPOD_6288 file0 PART 79d 23h 19m.FP3	6288	9	3	06/12/2020 23:59	2020	12	6	23	1	24
538	B Balchik 2020 11 14 FPOD_6288 file0 PART 79d 23h 19m.FP3	6288	9	3	07/12/2020 00:59	2020	12	7	0	2	26
539	B Balchik 2020 11 14 FPOD_6288 file0 PART 79d 23h 19m.FP3	6288	9	3	07/12/2020 01:59	2020	12	7	1	3	43
540	B Balchik 2020 11 14 FPOD_6288 file0 PART 79d 23h 19m.FP3	6288	9	3	07/12/2020 02:59	2020	12	7	2	4	9
541	B Balchik 2020 11 14 FPOD_6288 file0 PART 79d 23h 19m.FP3	6288	9	3	07/12/2020 03:59	2020	12	7	3	5	12
542	B Balchik 2020 11 14 FPOD_6288 file0 PART 79d 23h 19m.FP3	6288	9	3	07/12/2020 04:59	2020	12	7	4	6	0
543	B Balchik 2020 11 14 FPOD_6288 file0 PART 79d 23h 19m.FP3	6288	9	3	07/12/2020 05:59	2020	12	7	5	7	0
544	B Balchik 2020 11 14 FPOD_6288 file0 PART 79d 23h 19m.FP3	6288	9	3	07/12/2020 06:59	2020	12	7	6	8	0
545	B Balchik 2020 11 14 FPOD_6288 file0 PART 79d 23h 19m.FP3	6288	9	3	07/12/2020 07:59	2020	12	7	7	9	0
546	B Balchik 2020 11 14 FPOD_6288 file0 PART 79d 23h 19m.FP3	6288	9	3	07/12/2020 08:59	2020	12	7	8	10	0
547	B Balchik 2020 11 14 FPOD_6288 file0 PART 79d 23h 19m.FP3	6288	9	3	07/12/2020 09:59	2020	12	7	9	11	0
548	B Balchik 2020 11 14 FPOD_6288 file0 PART 79d 23h 19m.FP3	6288	9	3	07/12/2020 10:59	2020	12	7	10	12	0
549	B Balchik 2020 11 14 FPOD_6288 file0 PART 79d 23h 19m.FP3	6288	9	3	07/12/2020 11:59	2020	12	7	11	13	0
550	B Balchik 2020 11 14 FPOD_6288 file0 PART 79d 23h 19m.FP3	6288	9	3	07/12/2020 12:59	2020	12	7	12	14	1
551	B Balchik 2020 11 14 FPOD_6288 file0 PART 79d 23h 19m.FP3	6288	9	3	07/12/2020 13:59	2020	12	7	13	15	15
552	B Balchik 2020 11 14 FPOD_6288 file0 PART 79d 23h 19m.FP3	6288	9	3	07/12/2020 14:59	2020	12	7	14	16	22
553	B Balchik 2020 11 14 FPOD_6288 file0 PART 79d 23h 19m.FP3	6288	9	3	07/12/2020 15:59	2020	12	7	15	17	18
554	B Balchik 2020 11 14 FPOD_6288 file0 PART 79d 23h 19m.FP3	6288	9	3	07/12/2020 16:59	2020	12	7	16	18	16
555	B Balchik 2020 11 14 FPOD_6288 file0 PART 79d 23h 19m.FP3	6288	9	3	07/12/2020 17:59	2020	12	7	17	19	21
556	B Balchik 2020 11 14 FPOD_6288 file0 PART 79d 23h 19m.FP3	6288	9	3	07/12/2020 18:59	2020	12	7	18	20	8
557	B Balchik 2020 11 14 FPOD_6288 file0 PART 79d 23h 19m.FP3	6288	9	3	07/12/2020 19:59	2020	12	7	19	21	14
558	B Balchik 2020 11 14 FPOD_6288 file0 PART 79d 23h 19m.FP3	6288	9	3	07/12/2020 20:59	2020	12	7	20	22	12
559	B Balchik 2020 11 14 FPOD_6288 file0 PART 79d 23h 19m.FP3	6288	9	3	07/12/2020 21:59	2020	12	7	21	23	17
560	B Balchik 2020 11 14 FPOD_6288 file0 PART 79d 23h 19m.FP3	6288	9	3	07/12/2020 22:59	2020	12	7	22	0	33
561	B Balchik 2020 11 14 FPOD_6288 file0 PART 79d 23h 19m.FP3	6288	9	3	07/12/2020 23:59	2020	12	7	23	1	19
562	B Balchik 2020 11 14 FPOD_6288 file0 PART 79d 23h 19m.FP3	6288	9	3	08/12/2020 00:59	2020	12	8	0	2	7
563	B Balchik 2020 11 14 FPOD_6288 file0 PART 79d 23h 19m.FP3	6288	9	3	08/12/2020 01:59	2020	12	8	1	3	20
564	B Balchik 2020 11 14 FPOD_6288 file0 PART 79d 23h 19m.FP3	6288	9	3	08/12/2020 02:59	2020	12	8	2	4	31
565	B Balchik 2020 11 14 FPOD_6288 file0 PART 79d 23h 19m.FP3	6288	9	3	08/12/2020 03:59	2020	12	8	3	5	25
566	B Balchik 2020 11 14 FPOD_6288 file0 PART 79d 23h 19m.FP3	6288	9	3	08/12/2020 04:59	2020	12	8	4	6	27
567	B Balchik 2020 11 14 FPOD_6288 file0 PART 79d 23h 19m.FP3	6288	9	3	08/12/2020 05:59	2020	12	8	5	7	0
568	B Balchik 2020 11 14 FPOD_6288 file0 PART 79d 23h 19m.FP3	6288	9	3	08/12/2020 06:59	2020	12	8	6	8	5
569	B Balchik 2020 11 14 FPOD_6288 file0 PART 79d 23h 19m.FP3	6288	9	3	08/12/2020 07:59	2020	12	8	7	9	0
570	B Balchik 2020 11 14 FPOD_6288 file0 PART 79d 23h 19m.FP3	6288	9	3	08/12/2020 08:59	2020	12	8	8	10	0
571	B Balchik 2020 11 14 FPOD_6288 file0 PART 79d 23h 19m.FP3	6288	9	3	08/12/2020 09:59	2020	12	8	9	11	2
572	B Balchik 2020 11 14 FPOD_6288 file0 PART 79d 23h 19m.FP3	6288	9	3	08/12/2020 10:59	2020	12	8	10	12	0
573	B Balchik 2020 11 14 FPOD_6288 file0 PART 79d 23h 19m.FP3	6288	9	3	08/12/2020 11:59	2020	12	8	11	13	0
574	B Balchik 2020 11 14 FPOD_6288 file0 PART 79d 23h 19m.FP3	6288	9	3	08/12/2020 12:59	2020	12	8	12	14	0
575	B Balchik 2020 11 14 FPOD_6288 file0 PART 79d 23h 19m.FP3	6288	9	3	08/12/2020 13:59	2020	12	8	13	15	0
576	B Balchik 2020 11 14 FPOD_6288 file0 PART 79d 23h 19m.FP3	6288	9	3	08/12/2020 14:59	2020	12	8	14	16	9
577	B Balchik 2020 11 14 FPOD_6288 file0 PART 79d 23h 19m.FP3	6288	9	3	08/12/2020 15:59	2020	12	8	15	17	0
578	B Balchik 2020 11 14 FPOD_6288 file0 PART 79d 23h 19m.FP3	6288	9	3	08/12/2020 16:59	2020	12	8	16	18	19
579	B Balchik 2020 11 14 FPOD_6288 file0 PART 79d 23h 19m.FP3	6288	9	3	08/12/2020 17:59	2020	12	8	17	19	2
580	B Balchik 2020 11 14 FPOD_6288 file0 PART 79d 23h 19m.FP3	6288	9	3	08/12/2020 18:59	2020	12	8	18	20	36
581	B Balchik 2020 11 14 FPOD_6288 file0 PART 79d 23h 19m.FP3	6288	9	3	08/12/2020 19:59	2020	12	8	19	21	3
582	B Balchik 2020 11 14 FPOD_6288 file0 PART 79d 23h 19m.FP3	6288	9	3	08/12/2020 20:59	2020	12	8	20	22	0
583	B Balchik 2020 11 14 FPOD_6288 file0 PART 79d 23h 19m.FP3	6288	9	3	08/12/2020 21:59	2020	12	8	21	23	0
584	B Balchik 2020 11 14 FPOD_6288 file0 PART 79d 23h 19m.FP3	6288	9	3	08/12/2020 22:59	2020	12	8	22	0	0
585	B Balchik 2020 11 14 FPOD_6288 file0 PART 79d 23h 19m.FP3	6288	9	3	08/12/2020 23:59	2020	12	8	23	1	17
586	B Balchik 2020 11 14 FPOD_6288 file0 PART 79d 23h 19m.FP3	6288	9	3	09/12/2020 00:59	2020	12	9	0	2	16
587	B Balchik 2020 11 14 FPOD_6288 file0 PART 79d 23h 19m.FP3	6288	9	3	09/12/2020 01:59	2020	12	9	1	3	32
588	B Balchik 2020 11 14 FPOD_6288 file0 PART 79d 23h 19m.FP3	6288	9	3	09/12/2020 02:59	2020	12	9	2	4	17
589	B Balchik 2020 11 14 FPOD_6288 file0 PART 79d 23h 19m.FP3	6288	9	3	09/12/2020 03:59	2020	12	9	3	5	36
590	B Balchik 2020 11 14 FPOD_6288 file0 PART 79d 23h 19m.FP3	6288	9	3	09/12/2020 04:59	2020	12	9	4	6	19
591	B Balchik 2020 11 14 FPOD_6288 file0 PART 79d 23h 19m.FP3	6288	9	3	09/12/2020 05:59	2020	12	9	5	7	4
592	B Balchik 2020 11 14 FPOD_6288 file0 PART 79d 23h 19m.FP3	6288	9	3	09/12/2020 06:59	2020	12	9	6	8	0
593	B Balchik 2020 11 14 FPOD_6288 file0 PART 79d 23h 19m.FP3	6288	9	3	09/12/2020 07:59	2020	12	9	7	9	20
594	B Balchik 2020 11 14 FPOD_6288 file0 PART 79d 23h 19m.FP3	6288	9	3	09/12/2020 08:59	2020	12	9	8	10	19
595	B Balchik 2020 11 14 FPOD_6288 file0 PART 79d 23h 19m.FP3	6288	9	3	09/12/2020 09:59	2020	12	9	9	11	0
596	B Balchik 2020 11 14 FPOD_6288 file0 PART 79d 23h 19m.FP3	6288	9	3	09/12/2020 10:59	2020	12	9	10	12	2
597	B Balchik 2020 11 14 FPOD_6288 file0 PART 79d 23h 19m.FP3	6288	9	3	09/12/2020 11:59	2020	12	9	11	13	6
598	B Balchik 2020 11 14 FPOD_6288 file0 PART 79d 23h 19m.FP3	6288	9	3	09/12/2020 12:59	2020	12	9	12	14	0
599	B Balchik 2020 11 14 FPOD_6288 file0 PART 79d 23h 19m.FP3	6288	9	3	09/12/2020 13:59	2020	12	9	13	15	1
600	B Balchik 2020 11 14 FPOD_6288 file0 PART 79d 23h 19m.FP3	6288	9	3	09/12/2020 14:59	2020	12	9	14	16	0
601	B Balchik 2020 11 14 FPOD_6288 file0 PART 79d 23h 19m.FP3	6288	9	3	09/12/2020 15:59	2020	12	9	15	17	0
602	B Balchik 2020 11 14 FPOD_6288 file0 PART 79d 23h 19m.FP3	6288	9	3	09/12/2020 16:59	2020	12	9	16	18	8
603	B Balchik 2020 11 14 FPOD_6288 file0 PART 79d 23h 19m.FP3	6288	9	3	09/12/2020 17:59	2020	12	9	17	19	0
604	B Balchik 2020 11 14 FPOD_6288 file0 PART 79d 23h 19m.FP3	6288	9	3	09/12/2020 18:59	2020	12	9	18	20	10
605	B Balchik 2020 11 14 FPOD_6288 file0 PART 79d 23h 19m.FP3	6288	9	3	09/12/2020 19:59	2020	12	9	19	21	14
606	B Balchik 2020 11 14 FPOD_6288 file0 PART 79d 23h 19m.FP3	6288	9	3	09/12/2020 20:59	2020	12	9	20	22	16
607	B Balchik 2020 11 14 FPOD_6288 file0 PART 79d 23h 19m.FP3	6288	9	3	09/12/2020 21:59	2020	12	9	21	23	41
608	B Balchik 2020 11 14 FPOD_6288 file0 PART 79d 23h 19m.FP3	6288	9	3	09/12/2020 22:59	2020	12	9	22	0	7
609	B Balchik 2020 11 14 FPOD_6288 file0 PART 79d 23h 19m.FP3	6288	9	3	09/12/2020 23:59	2020	12	9	23	1	29
610	B Balchik 2020 11 14 FPOD_6288 file0 PART 79d 23h 19m.FP3	6288	9	3	10/12/2020 00:59	2020	12	10	0	2	14
611	B Balchik 2020 11 14 FPOD_6288 file0 PART 79d 23h 19m.FP3	6288	9	3	10/12/2020 01:59	2020	12	10	1	3	48
612	B Balchik 2020 11 14 FPOD_6288 file0 PART 79d 23h 19m.FP3	6288	9	3	10/12/2020 02:59	2020	12	10	2	4	29
613	B Balchik 2020 11 14 FPOD_6288 file0 PART 79d 23h 19m.FP3	6288	9	3	10/12/2020 03:59	2020	12	10	3	5	16
614	B Balchik 2020 11 14 FPOD_6288 file0 PART 79d 23h 19m.FP3	6288	9	3	10/12/2020 04:59	2020	12	10	4	6	18
615	B Balchik 2020 11 14 FPOD_6288 file0 PART 79d 23h 19m.FP3	6288	9	3	10/12/2020 05:59	2020	12	10	5	7	11
616	B Balchik 2020 11 14 FPOD_6288 file0 PART 79d 23h 19m.FP3	6288	9	3	10/12/2020 06:59	2020	12	10	6	8	13
617	B Balchik 2020 11 14 FPOD_6288 file0 PART 79d 23h 19m.FP3	6288	9	3	10/12/2020 07:59	2020	12	10	7	9	31
618	B Balchik 2020 11 14 FPOD_6288 file0 PART 79d 23h 19m.FP3	6288	9	3	10/12/2020 08:59	2020	12	10	8	10	35
619	B Balchik 2020 11 14 FPOD_6288 file0 PART 79d 23h 19m.FP3	6288	9	3	10/12/2020 09:59	2020	12	10	9	11	28
620	B Balchik 2020 11 14 FPOD_6288 file0 PART 79d 23h 19m.FP3	6288	9	3	10/12/2020 10:59	2020	12	10	10	12	39
621	B Balchik 2020 11 14 FPOD_6288 file0 PART 79d 23h 19m.FP3	6288	9	3	10/12/2020 11:59	2020	12	10	11	13	29
622	B Balchik 2020 11 14 FPOD_6288 file0 PART 79d 23h 19m.FP3	6288	9	3	10/12/2020 12:59	2020	12	10	12	14	23
623	B Balchik 2020 11 14 FPOD_6288 file0 PART 79d 23h 19m.FP3	6288	9	3	10/12/2020 13:59	2020	12	10	13	15	3
624	B Balchik 2020 11 14 FPOD_6288 file0 PART 79d 23h 19m.FP3	6288	9	3	10/12/2020 14:59	2020	12	10	14	16	39
625	B Balchik 2020 11 14 FPOD_6288 file0 PART 79d 23h 19m.FP3	6288	9	3	10/12/2020 15:59	2020	12	10	15	17	19
626	B Balchik 2020 11 14 FPOD_6288 file0 PART 79d 23h 19m.FP3	6288	9	3	10/12/2020 16:59	2020	12	10	16	18	9
627	B Balchik 2020 11 14 FPOD_6288 file0 PART 79d 23h 19m.FP3	6288	9	3	10/12/2020 17:59	2020	12	10	17	19	50
628	B Balchik 2020 11 14 FPOD_6288 file0 PART 79d 23h 19m.FP3	6288	9	3	10/12/2020 18:59	2020	12	10	18	20	34
629	B Balchik 2020 11 14 FPOD_6288 file0 PART 79d 23h 19m.FP3	6288	9	3	10/12/2020 19:59	2020	12	10	19	21	1
630	B Balchik 2020 11 14 FPOD_6288 file0 PART 79d 23h 19m.FP3	6288	9	3	10/12/2020 20:59	2020	12	10	20	22	20
631	B Balchik 2020 11 14 FPOD_6288 file0 PART 79d 23h 19m.FP3	6288	9	3	10/12/2020 21:59	2020	12	10	21	23	9
632	B Balchik 2020 11 14 FPOD_6288 file0 PART 79d 23h 19m.FP3	6288	9	3	10/12/2020 22:59	2020	12	10	22	0	0
633	B Balchik 2020 11 14 FPOD_6288 file0 PART 79d 23h 19m.FP3	6288	9	3	10/12/2020 23:59	2020	12	10	23	1	8
634	B Balchik 2020 11 14 FPOD_6288 file0 PART 79d 23h 19m.FP3	6288	9	3	11/12/2020 00:59	2020	12	11	0	2	43
635	B Balchik 2020 11 14 FPOD_6288 file0 PART 79d 23h 19m.FP3	6288	9	3	11/12/2020 01:59	2020	12	11	1	3	40
636	B Balchik 2020 11 14 FPOD_6288 file0 PART 79d 23h 19m.FP3	6288	9	3	11/12/2020 02:59	2020	12	11	2	4	42
637	B Balchik 2020 11 14 FPOD_6288 file0 PART 79d 23h 19m.FP3	6288	9	3	11/12/2020 03:59	2020	12	11	3	5	20
638	B Balchik 2020 11 14 FPOD_6288 file0 PART 79d 23h 19m.FP3	6288	9	3	11/12/2020 04:59	2020	12	11	4	6	17
639	B Balchik 2020 11 14 FPOD_6288 file0 PART 79d 23h 19m.FP3	6288	9	3	11/12/2020 05:59	2020	12	11	5	7	1
640	B Balchik 2020 11 14 FPOD_6288 file0 PART 79d 23h 19m.FP3	6288	9	3	11/12/2020 06:59	2020	12	11	6	8	0
641	B Balchik 2020 11 14 FPOD_6288 file0 PART 79d 23h 19m.FP3	6288	9	3	11/12/2020 07:59	2020	12	11	7	9	0
642	B Balchik 2020 11 14 FPOD_6288 file0 PART 79d 23h 19m.FP3	6288	9	3	11/12/2020 08:59	2020	12	11	8	10	29
643	B Balchik 2020 11 14 FPOD_6288 file0 PART 79d 23h 19m.FP3	6288	9	3	11/12/2020 09:59	2020	12	11	9	11	3
644	B Balchik 2020 11 14 FPOD_6288 file0 PART 79d 23h 19m.FP3	6288	9	3	11/12/2020 10:59	2020	12	11	10	12	27
645	B Balchik 2020 11 14 FPOD_6288 file0 PART 79d 23h 19m.FP3	6288	9	3	11/12/2020 11:59	2020	12	11	11	13	19
646	B Balchik 2020 11 14 FPOD_6288 file0 PART 79d 23h 19m.FP3	6288	9	3	11/12/2020 12:59	2020	12	11	12	14	0
647	B Balchik 2020 11 14 FPOD_6288 file0 PART 79d 23h 19m.FP3	6288	9	3	11/12/2020 13:59	2020	12	11	13	15	0
648	B Balchik 2020 11 14 FPOD_6288 file0 PART 79d 23h 19m.FP3	6288	9	3	11/12/2020 14:59	2020	12	11	14	16	8
649	B Balchik 2020 11 14 FPOD_6288 file0 PART 79d 23h 19m.FP3	6288	9	3	11/12/2020 15:59	2020	12	11	15	17	7
650	B Balchik 2020 11 14 FPOD_6288 file0 PART 79d 23h 19m.FP3	6288	9	3	11/12/2020 16:59	2020	12	11	16	18	23
651	B Balchik 2020 11 14 FPOD_6288 file0 PART 79d 23h 19m.FP3	6288	9	3	11/12/2020 17:59	2020	12	11	17	19	9
652	B Balchik 2020 11 14 FPOD_6288 file0 PART 79d 23h 19m.FP3	6288	9	3	11/12/2020 18:59	2020	12	11	18	20	40
653	B Balchik 2020 11 14 FPOD_6288 file0 PART 79d 23h 19m.FP3	6288	9	3	11/12/2020 19:59	2020	12	11	19	21	48
654	B Balchik 2020 11 14 FPOD_6288 file0 PART 79d 23h 19m.FP3	6288	9	3	11/12/2020 20:59	2020	12	11	20	22	28
655	B Balchik 2020 11 14 FPOD_6288 file0 PART 79d 23h 19m.FP3	6288	9	3	11/12/2020 21:59	2020	12	11	21	23	8
656	B Balchik 2020 11 14 FPOD_6288 file0 PART 79d 23h 19m.FP3	6288	9	3	11/12/2020 22:59	2020	12	11	22	0	23
657	B Balchik 2020 11 14 FPOD_6288 file0 PART 79d 23h 19m.FP3	6288	9	3	11/12/2020 23:59	2020	12	11	23	1	10
658	B Balchik 2020 11 14 FPOD_6288 file0 PART 79d 23h 19m.FP3	6288	9	3	12/12/2020 00:59	2020	12	12	0	2	0
659	B Balchik 2020 11 14 FPOD_6288 file0 PART 79d 23h 19m.FP3	6288	9	3	12/12/2020 01:59	2020	12	12	1	3	0
660	B Balchik 2020 11 14 FPOD_6288 file0 PART 79d 23h 19m.FP3	6288	9	3	12/12/2020 02:59	2020	12	12	2	4	0
661	B Balchik 2020 11 14 FPOD_6288 file0 PART 79d 23h 19m.FP3	6288	9	3	12/12/2020 03:59	2020	12	12	3	5	33
662	B Balchik 2020 11 14 FPOD_6288 file0 PART 79d 23h 19m.FP3	6288	9	3	12/12/2020 04:59	2020	12	12	4	6	20
663	B Balchik 2020 11 14 FPOD_6288 file0 PART 79d 23h 19m.FP3	6288	9	3	12/12/2020 05:59	2020	12	12	5	7	0
664	B Balchik 2020 11 14 FPOD_6288 file0 PART 79d 23h 19m.FP3	6288	9	3	12/12/2020 06:59	2020	12	12	6	8	0
665	B Balchik 2020 11 14 FPOD_6288 file0 PART 79d 23h 19m.FP3	6288	9	3	12/12/2020 07:59	2020	12	12	7	9	0
666	B Balchik 2020 11 14 FPOD_6288 file0 PART 79d 23h 19m.FP3	6288	9	3	12/12/2020 08:59	2020	12	12	8	10	0
667	B Balchik 2020 11 14 FPOD_6288 file0 PART 79d 23h 19m.FP3	6288	9	3	12/12/2020 09:59	2020	12	12	9	11	0
668	B Balchik 2020 11 14 FPOD_6288 file0 PART 79d 23h 19m.FP3	6288	9	3	12/12/2020 10:59	2020	12	12	10	12	0
669	B Balchik 2020 11 14 FPOD_6288 file0 PART 79d 23h 19m.FP3	6288	9	3	12/12/2020 11:59	2020	12	12	11	13	0
670	B Balchik 2020 11 14 FPOD_6288 file0 PART 79d 23h 19m.FP3	6288	9	3	12/12/2020 12:59	2020	12	12	12	14	1
671	B Balchik 2020 11 14 FPOD_6288 file0 PART 79d 23h 19m.FP3	6288	9	3	12/12/2020 13:59	2020	12	12	13	15	29
672	B Balchik 2020 11 14 FPOD_6288 file0 PART 79d 23h 19m.FP3	6288	9	3	12/12/2020 14:59	2020	12	12	14	16	0
673	B Balchik 2020 11 14 FPOD_6288 file0 PART 79d 23h 19m.FP3	6288	9	3	12/12/2020 15:59	2020	12	12	15	17	23
674	B Balchik 2020 11 14 FPOD_6288 file0 PART 79d 23h 19m.FP3	6288	9	3	12/12/2020 16:59	2020	12	12	16	18	41
675	B Balchik 2020 11 14 FPOD_6288 file0 PART 79d 23h 19m.FP3	6288	9	3	12/12/2020 17:59	2020	12	12	17	19	14
676	B Balchik 2020 11 14 FPOD_6288 file0 PART 79d 23h 19m.FP3	6288	9	3	12/12/2020 18:59	2020	12	12	18	20	17
677	B Balchik 2020 11 14 FPOD_6288 file0 PART 79d 23h 19m.FP3	6288	9	3	12/12/2020 19:59	2020	12	12	19	21	26
678	B Balchik 2020 11 14 FPOD_6288 file0 PART 79d 23h 19m.FP3	6288	9	3	12/12/2020 20:59	2020	12	12	20	22	25
679	B Balchik 2020 11 14 FPOD_6288 file0 PART 79d 23h 19m.FP3	6288	9	3	12/12/2020 21:59	2020	12	12	21	23	32
680	B Balchik 2020 11 14 FPOD_6288 file0 PART 79d 23h 19m.FP3	6288	9	3	12/12/2020 22:59	2020	12	12	22	0	36
681	B Balchik 2020 11 14 FPOD_6288 file0 PART 79d 23h 19m.FP3	6288	9	3	12/12/2020 23:59	2020	12	12	23	1	11
682	B Balchik 2020 11 14 FPOD_6288 file0 PART 79d 23h 19m.FP3	6288	9	3	13/12/2020 00:59	2020	12	13	0	2	8
683	B Balchik 2020 11 14 FPOD_6288 file0 PART 79d 23h 19m.FP3	6288	9	3	13/12/2020 01:59	2020	12	13	1	3	19
684	B Balchik 2020 11 14 FPOD_6288 file0 PART 79d 23h 19m.FP3	6288	9	3	13/12/2020 02:59	2020	12	13	2	4	0
685	B Balchik 2020 11 14 FPOD_6288 file0 PART 79d 23h 19m.FP3	6288	9	3	13/12/2020 03:59	2020	12	13	3	5	1
686	B Balchik 2020 11 14 FPOD_6288 file0 PART 79d 23h 19m.FP3	6288	9	3	13/12/2020 04:59	2020	12	13	4	6	17
687	B Balchik 2020 11 14 FPOD_6288 file0 PART 79d 23h 19m.FP3	6288	9	3	13/12/2020 05:59	2020	12	13	5	7	15
688	B Balchik 2020 11 14 FPOD_6288 file0 PART 79d 23h 19m.FP3	6288	9	3	13/12/2020 06:59	2020	12	13	6	8	6
689	B Balchik 2020 11 14 FPOD_6288 file0 PART 79d 23h 19m.FP3	6288	9	3	13/12/2020 07:59	2020	12	13	7	9	0
690	B Balchik 2020 11 14 FPOD_6288 file0 PART 79d 23h 19m.FP3	6288	9	3	13/12/2020 08:59	2020	12	13	8	10	0
691	B Balchik 2020 11 14 FPOD_6288 file0 PART 79d 23h 19m.FP3	6288	9	3	13/12/2020 09:59	2020	12	13	9	11	2
692	B Balchik 2020 11 14 FPOD_6288 file0 PART 79d 23h 19m.FP3	6288	9	3	13/12/2020 10:59	2020	12	13	10	12	0
693	B Balchik 2020 11 14 FPOD_6288 file0 PART 79d 23h 19m.FP3	6288	9	3	13/12/2020 11:59	2020	12	13	11	13	0
694	B Balchik 2020 11 14 FPOD_6288 file0 PART 79d 23h 19m.FP3	6288	9	3	13/12/2020 12:59	2020	12	13	12	14	0
695	B Balchik 2020 11 14 FPOD_6288 file0 PART 79d 23h 19m.FP3	6288	9	3	13/12/2020 13:59	2020	12	13	13	15	0
696	B Balchik 2020 11 14 FPOD_6288 file0 PART 79d 23h 19m.FP3	6288	9	3	13/12/2020 14:59	2020	12	13	14	16	12
697	B Balchik 2020 11 14 FPOD_6288 file0 PART 79d 23h 19m.FP3	6288	9	3	13/12/2020 15:59	2020	12	13	15	17	8
698	B Balchik 2020 11 14 FPOD_6288 file0 PART 79d 23h 19m.FP3	6288	9	3	13/12/2020 16:59	2020	12	13	16	18	30
699	B Balchik 2020 11 14 FPOD_6288 file0 PART 79d 23h 19m.FP3	6288	9	3	13/12/2020 17:59	2020	12	13	17	19	11
700	B Balchik 2020 11 14 FPOD_6288 file0 PART 79d 23h 19m.FP3	6288	9	3	13/12/2020 18:59	2020	12	13	18	20	15
701	B Balchik 2020 11 14 FPOD_6288 file0 PART 79d 23h 19m.FP3	6288	9	3	13/12/2020 19:59	2020	12	13	19	21	18
702	B Balchik 2020 11 14 FPOD_6288 file0 PART 79d 23h 19m.FP3	6288	9	3	13/12/2020 20:59	2020	12	13	20	22	0
703	B Balchik 2020 11 14 FPOD_6288 file0 PART 79d 23h 19m.FP3	6288	9	3	13/12/2020 21:59	2020	12	13	21	23	9
704	B Balchik 2020 11 14 FPOD_6288 file0 PART 79d 23h 19m.FP3	6288	9	3	13/12/2020 22:59	2020	12	13	22	0	0
705	B Balchik 2020 11 14 FPOD_6288 file0 PART 79d 23h 19m.FP3	6288	9	3	13/12/2020 23:59	2020	12	13	23	1	0
706	B Balchik 2020 11 14 FPOD_6288 file0 PART 79d 23h 19m.FP3	6288	9	3	14/12/2020 00:59	2020	12	14	0	2	8
707	B Balchik 2020 11 14 FPOD_6288 file0 PART 79d 23h 19m.FP3	6288	9	3	14/12/2020 01:59	2020	12	14	1	3	11
708	B Balchik 2020 11 14 FPOD_6288 file0 PART 79d 23h 19m.FP3	6288	9	3	14/12/2020 02:59	2020	12	14	2	4	0
709	B Balchik 2020 11 14 FPOD_6288 file0 PART 79d 23h 19m.FP3	6288	9	3	14/12/2020 03:59	2020	12	14	3	5	0
710	B Balchik 2020 11 14 FPOD_6288 file0 PART 79d 23h 19m.FP3	6288	9	3	14/12/2020 04:59	2020	12	14	4	6	12
711	B Balchik 2020 11 14 FPOD_6288 file0 PART 79d 23h 19m.FP3	6288	9	3	14/12/2020 05:59	2020	12	14	5	7	24
712	B Balchik 2020 11 14 FPOD_6288 file0 PART 79d 23h 19m.FP3	6288	9	3	14/12/2020 06:59	2020	12	14	6	8	19
713	B Balchik 2020 11 14 FPOD_6288 file0 PART 79d 23h 19m.FP3	6288	9	3	14/12/2020 07:59	2020	12	14	7	9	30
714	B Balchik 2020 11 14 FPOD_6288 file0 PART 79d 23h 19m.FP3	6288	9	3	14/12/2020 08:59	2020	12	14	8	10	36
715	B Balchik 2020 11 14 FPOD_6288 file0 PART 79d 23h 19m.FP3	6288	9	3	14/12/2020 09:59	2020	12	14	9	11	6
716	B Balchik 2020 11 14 FPOD_6288 file0 PART 79d 23h 19m.FP3	6288	9	3	14/12/2020 10:59	2020	12	14	10	12	6
717	B Balchik 2020 11 14 FPOD_6288 file0 PART 79d 23h 19m.FP3	6288	9	3	14/12/2020 11:59	2020	12	14	11	13	6
718	B Balchik 2020 11 14 FPOD_6288 file0 PART 79d 23h 19m.FP3	6288	9	3	14/12/2020 12:59	2020	12	14	12	14	0
719	B Balchik 2020 11 14 FPOD_6288 file0 PART 79d 23h 19m.FP3	6288	9	3	14/12/2020 13:59	2020	12	14	13	15	0
720	B Balchik 2020 11 14 FPOD_6288 file0 PART 79d 23h 19m.FP3	6288	9	3	14/12/2020 14:59	2020	12	14	14	16	3
721	B Balchik 2020 11 14 FPOD_6288 file0 PART 79d 23h 19m.FP3	6288	9	3	14/12/2020 15:59	2020	12	14	15	17	1
722	B Balchik 2020 11 14 FPOD_6288 file0 PART 79d 23h 19m.FP3	6288	9	3	14/12/2020 16:59	2020	12	14	16	18	15
723	B Balchik 2020 11 14 FPOD_6288 file0 PART 79d 23h 19m.FP3	6288	9	3	14/12/2020 17:59	2020	12	14	17	19	3
724	B Balchik 2020 11 14 FPOD_6288 file0 PART 79d 23h 19m.FP3	6288	9	3	14/12/2020 18:59	2020	12	14	18	20	11
725	B Balchik 2020 11 14 FPOD_6288 file0 PART 79d 23h 19m.FP3	6288	9	3	14/12/2020 19:59	2020	12	14	19	21	4
726	B Balchik 2020 11 14 FPOD_6288 file0 PART 79d 23h 19m.FP3	6288	9	3	14/12/2020 20:59	2020	12	14	20	22	24
727	B Balchik 2020 11 14 FPOD_6288 file0 PART 79d 23h 19m.FP3	6288	9	3	14/12/2020 21:59	2020	12	14	21	23	8
728	B Balchik 2020 11 14 FPOD_6288 file0 PART 79d 23h 19m.FP3	6288	9	3	14/12/2020 22:59	2020	12	14	22	0	4
729	B Balchik 2020 11 14 FPOD_6288 file0 PART 79d 23h 19m.FP3	6288	9	3	14/12/2020 23:59	2020	12	14	23	1	8
730	B Balchik 2020 11 14 FPOD_6288 file0 PART 79d 23h 19m.FP3	6288	9	3	15/12/2020 00:59	2020	12	15	0	2	0
731	B Balchik 2020 11 14 FPOD_6288 file0 PART 79d 23h 19m.FP3	6288	9	3	15/12/2020 01:59	2020	12	15	1	3	0
732	B Balchik 2020 11 14 FPOD_6288 file0 PART 79d 23h 19m.FP3	6288	9	3	15/12/2020 02:59	2020	12	15	2	4	0
733	B Balchik 2020 11 14 FPOD_6288 file0 PART 79d 23h 19m.FP3	6288	9	3	15/12/2020 03:59	2020	12	15	3	5	0
734	B Balchik 2020 11 14 FPOD_6288 file0 PART 79d 23h 19m.FP3	6288	9	3	15/12/2020 04:59	2020	12	15	4	6	6
735	B Balchik 2020 11 14 FPOD_6288 file0 PART 79d 23h 19m.FP3	6288	9	3	15/12/2020 05:59	2020	12	15	5	7	0
736	B Balchik 2020 11 14 FPOD_6288 file0 PART 79d 23h 19m.FP3	6288	9	3	15/12/2020 06:59	2020	12	15	6	8	0
737	B Balchik 2020 11 14 FPOD_6288 file0 PART 79d 23h 19m.FP3	6288	9	3	15/12/2020 07:59	2020	12	15	7	9	8
738	B Balchik 2020 11 14 FPOD_6288 file0 PART 79d 23h 19m.FP3	6288	9	3	15/12/2020 08:59	2020	12	15	8	10	34
739	B Balchik 2020 11 14 FPOD_6288 file0 PART 79d 23h 19m.FP3	6288	9	3	15/12/2020 09:59	2020	12	15	9	11	38
740	B Balchik 2020 11 14 FPOD_6288 file0 PART 79d 23h 19m.FP3	6288	9	3	15/12/2020 10:59	2020	12	15	10	12	1
741	B Balchik 2020 11 14 FPOD_6288 file0 PART 79d 23h 19m.FP3	6288	9	3	15/12/2020 11:59	2020	12	15	11	13	20
742	B Balchik 2020 11 14 FPOD_6288 file0 PART 79d 23h 19m.FP3	6288	9	3	15/12/2020 12:59	2020	12	15	12	14	6
743	B Balchik 2020 11 14 FPOD_6288 file0 PART 79d 23h 19m.FP3	6288	9	3	15/12/2020 13:59	2020	12	15	13	15	9
744	B Balchik 2020 11 14 FPOD_6288 file0 PART 79d 23h 19m.FP3	6288	9	3	15/12/2020 14:59	2020	12	15	14	16	16
745	B Balchik 2020 11 14 FPOD_6288 file0 PART 79d 23h 19m.FP3	6288	9	3	15/12/2020 15:59	2020	12	15	15	17	4
746	B Balchik 2020 11 14 FPOD_6288 file0 PART 79d 23h 19m.FP3	6288	9	3	15/12/2020 16:59	2020	12	15	16	18	4
747	B Balchik 2020 11 14 FPOD_6288 file0 PART 79d 23h 19m.FP3	6288	9	3	15/12/2020 17:59	2020	12	15	17	19	23
748	B Balchik 2020 11 14 FPOD_6288 file0 PART 79d 23h 19m.FP3	6288	9	3	15/12/2020 18:59	2020	12	15	18	20	37
749	B Balchik 2020 11 14 FPOD_6288 file0 PART 79d 23h 19m.FP3	6288	9	3	15/12/2020 19:59	2020	12	15	19	21	23
750	B Balchik 2020 11 14 FPOD_6288 file0 PART 79d 23h 19m.FP3	6288	9	3	15/12/2020 20:59	2020	12	15	20	22	7
751	B Balchik 2020 11 14 FPOD_6288 file0 PART 79d 23h 19m.FP3	6288	9	3	15/12/2020 21:59	2020	12	15	21	23	34
752	B Balchik 2020 11 14 FPOD_6288 file0 PART 79d 23h 19m.FP3	6288	9	3	15/12/2020 22:59	2020	12	15	22	0	35
753	B Balchik 2020 11 14 FPOD_6288 file0 PART 79d 23h 19m.FP3	6288	9	3	15/12/2020 23:59	2020	12	15	23	1	39
754	B Balchik 2020 11 14 FPOD_6288 file0 PART 79d 23h 19m.FP3	6288	9	3	16/12/2020 00:59	2020	12	16	0	2	13
755	B Balchik 2020 11 14 FPOD_6288 file0 PART 79d 23h 19m.FP3	6288	9	3	16/12/2020 01:59	2020	12	16	1	3	11
756	B Balchik 2020 11 14 FPOD_6288 file0 PART 79d 23h 19m.FP3	6288	9	3	16/12/2020 02:59	2020	12	16	2	4	18
757	B Balchik 2020 11 14 FPOD_6288 file0 PART 79d 23h 19m.FP3	6288	9	3	16/12/2020 03:59	2020	12	16	3	5	29
758	B Balchik 2020 11 14 FPOD_6288 file0 PART 79d 23h 19m.FP3	6288	9	3	16/12/2020 04:59	2020	12	16	4	6	28
759	B Balchik 2020 11 14 FPOD_6288 file0 PART 79d 23h 19m.FP3	6288	9	3	16/12/2020 05:59	2020	12	16	5	7	20
760	B Balchik 2020 11 14 FPOD_6288 file0 PART 79d 23h 19m.FP3	6288	9	3	16/12/2020 06:59	2020	12	16	6	8	14
761	B Balchik 2020 11 14 FPOD_6288 file0 PART 79d 23h 19m.FP3	6288	9	3	16/12/2020 07:59	2020	12	16	7	9	34
762	B Balchik 2020 11 14 FPOD_6288 file0 PART 79d 23h 19m.FP3	6288	9	3	16/12/2020 08:59	2020	12	16	8	10	28
763	B Balchik 2020 11 14 FPOD_6288 file0 PART 79d 23h 19m.FP3	6288	9	3	16/12/2020 09:59	2020	12	16	9	11	0
764	B Balchik 2020 11 14 FPOD_6288 file0 PART 79d 23h 19m.FP3	6288	9	3	16/12/2020 10:59	2020	12	16	10	12	0
765	B Balchik 2020 11 14 FPOD_6288 file0 PART 79d 23h 19m.FP3	6288	9	3	16/12/2020 11:59	2020	12	16	11	13	4
766	B Balchik 2020 11 14 FPOD_6288 file0 PART 79d 23h 19m.FP3	6288	9	3	16/12/2020 12:59	2020	12	16	12	14	2
767	B Balchik 2020 11 14 FPOD_6288 file0 PART 79d 23h 19m.FP3	6288	9	3	16/12/2020 13:59	2020	12	16	13	15	0
768	B Balchik 2020 11 14 FPOD_6288 file0 PART 79d 23h 19m.FP3	6288	9	3	16/12/2020 14:59	2020	12	16	14	16	0
769	B Balchik 2020 11 14 FPOD_6288 file0 PART 79d 23h 19m.FP3	6288	9	3	16/12/2020 15:59	2020	12	16	15	17	34
770	B Balchik 2020 11 14 FPOD_6288 file0 PART 79d 23h 19m.FP3	6288	9	3	16/12/2020 16:59	2020	12	16	16	18	50
771	B Balchik 2020 11 14 FPOD_6288 file0 PART 79d 23h 19m.FP3	6288	9	3	16/12/2020 17:59	2020	12	16	17	19	40
772	B Balchik 2020 11 14 FPOD_6288 file0 PART 79d 23h 19m.FP3	6288	9	3	16/12/2020 18:59	2020	12	16	18	20	5
773	B Balchik 2020 11 14 FPOD_6288 file0 PART 79d 23h 19m.FP3	6288	9	3	16/12/2020 19:59	2020	12	16	19	21	0
774	B Balchik 2020 11 14 FPOD_6288 file0 PART 79d 23h 19m.FP3	6288	9	3	16/12/2020 20:59	2020	12	16	20	22	12
775	B Balchik 2020 11 14 FPOD_6288 file0 PART 79d 23h 19m.FP3	6288	9	3	16/12/2020 21:59	2020	12	16	21	23	26
776	B Balchik 2020 11 14 FPOD_6288 file0 PART 79d 23h 19m.FP3	6288	9	3	16/12/2020 22:59	2020	12	16	22	0	1
777	B Balchik 2020 11 14 FPOD_6288 file0 PART 79d 23h 19m.FP3	6288	9	3	16/12/2020 23:59	2020	12	16	23	1	0
778	B Balchik 2020 11 14 FPOD_6288 file0 PART 79d 23h 19m.FP3	6288	9	3	17/12/2020 00:59	2020	12	17	0	2	0
779	B Balchik 2020 11 14 FPOD_6288 file0 PART 79d 23h 19m.FP3	6288	9	3	17/12/2020 01:59	2020	12	17	1	3	18
780	B Balchik 2020 11 14 FPOD_6288 file0 PART 79d 23h 19m.FP3	6288	9	3	17/12/2020 02:59	2020	12	17	2	4	26
781	B Balchik 2020 11 14 FPOD_6288 file0 PART 79d 23h 19m.FP3	6288	9	3	17/12/2020 03:59	2020	12	17	3	5	18
782	B Balchik 2020 11 14 FPOD_6288 file0 PART 79d 23h 19m.FP3	6288	9	3	17/12/2020 04:59	2020	12	17	4	6	17
783	B Balchik 2020 11 14 FPOD_6288 file0 PART 79d 23h 19m.FP3	6288	9	3	17/12/2020 05:59	2020	12	17	5	7	15
784	B Balchik 2020 11 14 FPOD_6288 file0 PART 79d 23h 19m.FP3	6288	9	3	17/12/2020 06:59	2020	12	17	6	8	0
785	B Balchik 2020 11 14 FPOD_6288 file0 PART 79d 23h 19m.FP3	6288	9	3	17/12/2020 07:59	2020	12	17	7	9	0
786	B Balchik 2020 11 14 FPOD_6288 file0 PART 79d 23h 19m.FP3	6288	9	3	17/12/2020 08:59	2020	12	17	8	10	11
787	B Balchik 2020 11 14 FPOD_6288 file0 PART 79d 23h 19m.FP3	6288	9	3	17/12/2020 09:59	2020	12	17	9	11	19
788	B Balchik 2020 11 14 FPOD_6288 file0 PART 79d 23h 19m.FP3	6288	9	3	17/12/2020 10:59	2020	12	17	10	12	23
789	B Balchik 2020 11 14 FPOD_6288 file0 PART 79d 23h 19m.FP3	6288	9	3	17/12/2020 11:59	2020	12	17	11	13	16
790	B Balchik 2020 11 14 FPOD_6288 file0 PART 79d 23h 19m.FP3	6288	9	3	17/12/2020 12:59	2020	12	17	12	14	31
791	B Balchik 2020 11 14 FPOD_6288 file0 PART 79d 23h 19m.FP3	6288	9	3	17/12/2020 13:59	2020	12	17	13	15	26
792	B Balchik 2020 11 14 FPOD_6288 file0 PART 79d 23h 19m.FP3	6288	9	3	17/12/2020 14:59	2020	12	17	14	16	18
793	B Balchik 2020 11 14 FPOD_6288 file0 PART 79d 23h 19m.FP3	6288	9	3	17/12/2020 15:59	2020	12	17	15	17	32
794	B Balchik 2020 11 14 FPOD_6288 file0 PART 79d 23h 19m.FP3	6288	9	3	17/12/2020 16:59	2020	12	17	16	18	34
795	B Balchik 2020 11 14 FPOD_6288 file0 PART 79d 23h 19m.FP3	6288	9	3	17/12/2020 17:59	2020	12	17	17	19	41
796	B Balchik 2020 11 14 FPOD_6288 file0 PART 79d 23h 19m.FP3	6288	9	3	17/12/2020 18:59	2020	12	17	18	20	0
797	B Balchik 2020 11 14 FPOD_6288 file0 PART 79d 23h 19m.FP3	6288	9	3	17/12/2020 19:59	2020	12	17	19	21	14
798	B Balchik 2020 11 14 FPOD_6288 file0 PART 79d 23h 19m.FP3	6288	9	3	17/12/2020 20:59	2020	12	17	20	22	4
799	B Balchik 2020 11 14 FPOD_6288 file0 PART 79d 23h 19m.FP3	6288	9	3	17/12/2020 21:59	2020	12	17	21	23	0
800	B Balchik 2020 11 14 FPOD_6288 file0 PART 79d 23h 19m.FP3	6288	9	3	17/12/2020 22:59	2020	12	17	22	0	0
801	B Balchik 2020 11 14 FPOD_6288 file0 PART 79d 23h 19m.FP3	6288	9	3	17/12/2020 23:59	2020	12	17	23	1	8
802	B Balchik 2020 11 14 FPOD_6288 file0 PART 79d 23h 19m.FP3	6288	9	3	18/12/2020 00:59	2020	12	18	0	2	0
803	B Balchik 2020 11 14 FPOD_6288 file0 PART 79d 23h 19m.FP3	6288	9	3	18/12/2020 01:59	2020	12	18	1	3	0
804	B Balchik 2020 11 14 FPOD_6288 file0 PART 79d 23h 19m.FP3	6288	9	3	18/12/2020 02:59	2020	12	18	2	4	0
805	B Balchik 2020 11 14 FPOD_6288 file0 PART 79d 23h 19m.FP3	6288	9	3	18/12/2020 03:59	2020	12	18	3	5	0
806	B Balchik 2020 11 14 FPOD_6288 file0 PART 79d 23h 19m.FP3	6288	9	3	18/12/2020 04:59	2020	12	18	4	6	18
807	B Balchik 2020 11 14 FPOD_6288 file0 PART 79d 23h 19m.FP3	6288	9	3	18/12/2020 05:59	2020	12	18	5	7	39
808	B Balchik 2020 11 14 FPOD_6288 file0 PART 79d 23h 19m.FP3	6288	9	3	18/12/2020 06:59	2020	12	18	6	8	15
809	B Balchik 2020 11 14 FPOD_6288 file0 PART 79d 23h 19m.FP3	6288	9	3	18/12/2020 07:59	2020	12	18	7	9	15
810	B Balchik 2020 11 14 FPOD_6288 file0 PART 79d 23h 19m.FP3	6288	9	3	18/12/2020 08:59	2020	12	18	8	10	21
811	B Balchik 2020 11 14 FPOD_6288 file0 PART 79d 23h 19m.FP3	6288	9	3	18/12/2020 09:59	2020	12	18	9	11	0
812	B Balchik 2020 11 14 FPOD_6288 file0 PART 79d 23h 19m.FP3	6288	9	3	18/12/2020 10:59	2020	12	18	10	12	4
813	B Balchik 2020 11 14 FPOD_6288 file0 PART 79d 23h 19m.FP3	6288	9	3	18/12/2020 11:59	2020	12	18	11	13	0
814	B Balchik 2020 11 14 FPOD_6288 file0 PART 79d 23h 19m.FP3	6288	9	3	18/12/2020 12:59	2020	12	18	12	14	0
815	B Balchik 2020 11 14 FPOD_6288 file0 PART 79d 23h 19m.FP3	6288	9	3	18/12/2020 13:59	2020	12	18	13	15	3
816	B Balchik 2020 11 14 FPOD_6288 file0 PART 79d 23h 19m.FP3	6288	9	3	18/12/2020 14:59	2020	12	18	14	16	1
817	B Balchik 2020 11 14 FPOD_6288 file0 PART 79d 23h 19m.FP3	6288	9	3	18/12/2020 15:59	2020	12	18	15	17	0
818	B Balchik 2020 11 14 FPOD_6288 file0 PART 79d 23h 19m.FP3	6288	9	3	18/12/2020 16:59	2020	12	18	16	18	33
819	B Balchik 2020 11 14 FPOD_6288 file0 PART 79d 23h 19m.FP3	6288	9	3	18/12/2020 17:59	2020	12	18	17	19	14
820	B Balchik 2020 11 14 FPOD_6288 file0 PART 79d 23h 19m.FP3	6288	9	3	18/12/2020 18:59	2020	12	18	18	20	0
821	B Balchik 2020 11 14 FPOD_6288 file0 PART 79d 23h 19m.FP3	6288	9	3	18/12/2020 19:59	2020	12	18	19	21	0
822	B Balchik 2020 11 14 FPOD_6288 file0 PART 79d 23h 19m.FP3	6288	9	3	18/12/2020 20:59	2020	12	18	20	22	0
823	B Balchik 2020 11 14 FPOD_6288 file0 PART 79d 23h 19m.FP3	6288	9	3	18/12/2020 21:59	2020	12	18	21	23	10
824	B Balchik 2020 11 14 FPOD_6288 file0 PART 79d 23h 19m.FP3	6288	9	3	18/12/2020 22:59	2020	12	18	22	0	0
825	B Balchik 2020 11 14 FPOD_6288 file0 PART 79d 23h 19m.FP3	6288	9	3	18/12/2020 23:59	2020	12	18	23	1	0
826	B Balchik 2020 11 14 FPOD_6288 file0 PART 79d 23h 19m.FP3	6288	9	3	19/12/2020 00:59	2020	12	19	0	2	0
827	B Balchik 2020 11 14 FPOD_6288 file0 PART 79d 23h 19m.FP3	6288	9	3	19/12/2020 01:59	2020	12	19	1	3	0
828	B Balchik 2020 11 14 FPOD_6288 file0 PART 79d 23h 19m.FP3	6288	9	3	19/12/2020 02:59	2020	12	19	2	4	1
829	B Balchik 2020 11 14 FPOD_6288 file0 PART 79d 23h 19m.FP3	6288	9	3	19/12/2020 03:59	2020	12	19	3	5	11
830	B Balchik 2020 11 14 FPOD_6288 file0 PART 79d 23h 19m.FP3	6288	9	3	19/12/2020 04:59	2020	12	19	4	6	1
831	B Balchik 2020 11 14 FPOD_6288 file0 PART 79d 23h 19m.FP3	6288	9	3	19/12/2020 05:59	2020	12	19	5	7	35
832	B Balchik 2020 11 14 FPOD_6288 file0 PART 79d 23h 19m.FP3	6288	9	3	19/12/2020 06:59	2020	12	19	6	8	55
833	B Balchik 2020 11 14 FPOD_6288 file0 PART 79d 23h 19m.FP3	6288	9	3	19/12/2020 07:59	2020	12	19	7	9	12
834	B Balchik 2020 11 14 FPOD_6288 file0 PART 79d 23h 19m.FP3	6288	9	3	19/12/2020 08:59	2020	12	19	8	10	34
835	B Balchik 2020 11 14 FPOD_6288 file0 PART 79d 23h 19m.FP3	6288	9	3	19/12/2020 09:59	2020	12	19	9	11	17
836	B Balchik 2020 11 14 FPOD_6288 file0 PART 79d 23h 19m.FP3	6288	9	3	19/12/2020 10:59	2020	12	19	10	12	57
837	B Balchik 2020 11 14 FPOD_6288 file0 PART 79d 23h 19m.FP3	6288	9	3	19/12/2020 11:59	2020	12	19	11	13	16
838	B Balchik 2020 11 14 FPOD_6288 file0 PART 79d 23h 19m.FP3	6288	9	3	19/12/2020 12:59	2020	12	19	12	14	6
839	B Balchik 2020 11 14 FPOD_6288 file0 PART 79d 23h 19m.FP3	6288	9	3	19/12/2020 13:59	2020	12	19	13	15	8
840	B Balchik 2020 11 14 FPOD_6288 file0 PART 79d 23h 19m.FP3	6288	9	3	19/12/2020 14:59	2020	12	19	14	16	47
841	B Balchik 2020 11 14 FPOD_6288 file0 PART 79d 23h 19m.FP3	6288	9	3	19/12/2020 15:59	2020	12	19	15	17	31
842	B Balchik 2020 11 14 FPOD_6288 file0 PART 79d 23h 19m.FP3	6288	9	3	19/12/2020 16:59	2020	12	19	16	18	40
843	B Balchik 2020 11 14 FPOD_6288 file0 PART 79d 23h 19m.FP3	6288	9	3	19/12/2020 17:59	2020	12	19	17	19	39
844	B Balchik 2020 11 14 FPOD_6288 file0 PART 79d 23h 19m.FP3	6288	9	3	19/12/2020 18:59	2020	12	19	18	20	26
845	B Balchik 2020 11 14 FPOD_6288 file0 PART 79d 23h 19m.FP3	6288	9	3	19/12/2020 19:59	2020	12	19	19	21	16
846	B Balchik 2020 11 14 FPOD_6288 file0 PART 79d 23h 19m.FP3	6288	9	3	19/12/2020 20:59	2020	12	19	20	22	47
847	B Balchik 2020 11 14 FPOD_6288 file0 PART 79d 23h 19m.FP3	6288	9	3	19/12/2020 21:59	2020	12	19	21	23	31
848	B Balchik 2020 11 14 FPOD_6288 file0 PART 79d 23h 19m.FP3	6288	9	3	19/12/2020 22:59	2020	12	19	22	0	48
849	B Balchik 2020 11 14 FPOD_6288 file0 PART 79d 23h 19m.FP3	6288	9	3	19/12/2020 23:59	2020	12	19	23	1	6
850	B Balchik 2020 11 14 FPOD_6288 file0 PART 79d 23h 19m.FP3	6288	9	3	20/12/2020 00:59	2020	12	20	0	2	34
851	B Balchik 2020 11 14 FPOD_6288 file0 PART 79d 23h 19m.FP3	6288	9	3	20/12/2020 01:59	2020	12	20	1	3	18
852	B Balchik 2020 11 14 FPOD_6288 file0 PART 79d 23h 19m.FP3	6288	9	3	20/12/2020 02:59	2020	12	20	2	4	43
853	B Balchik 2020 11 14 FPOD_6288 file0 PART 79d 23h 19m.FP3	6288	9	3	20/12/2020 03:59	2020	12	20	3	5	9
854	B Balchik 2020 11 14 FPOD_6288 file0 PART 79d 23h 19m.FP3	6288	9	3	20/12/2020 04:59	2020	12	20	4	6	29
855	B Balchik 2020 11 14 FPOD_6288 file0 PART 79d 23h 19m.FP3	6288	9	3	20/12/2020 05:59	2020	12	20	5	7	32
856	B Balchik 2020 11 14 FPOD_6288 file0 PART 79d 23h 19m.FP3	6288	9	3	20/12/2020 06:59	2020	12	20	6	8	44
857	B Balchik 2020 11 14 FPOD_6288 file0 PART 79d 23h 19m.FP3	6288	9	3	20/12/2020 07:59	2020	12	20	7	9	47
858	B Balchik 2020 11 14 FPOD_6288 file0 PART 79d 23h 19m.FP3	6288	9	3	20/12/2020 08:59	2020	12	20	8	10	29
859	B Balchik 2020 11 14 FPOD_6288 file0 PART 79d 23h 19m.FP3	6288	9	3	20/12/2020 09:59	2020	12	20	9	11	33
860	B Balchik 2020 11 14 FPOD_6288 file0 PART 79d 23h 19m.FP3	6288	9	3	20/12/2020 10:59	2020	12	20	10	12	16
861	B Balchik 2020 11 14 FPOD_6288 file0 PART 79d 23h 19m.FP3	6288	9	3	20/12/2020 11:59	2020	12	20	11	13	31
862	B Balchik 2020 11 14 FPOD_6288 file0 PART 79d 23h 19m.FP3	6288	9	3	20/12/2020 12:59	2020	12	20	12	14	33
863	B Balchik 2020 11 14 FPOD_6288 file0 PART 79d 23h 19m.FP3	6288	9	3	20/12/2020 13:59	2020	12	20	13	15	34
864	B Balchik 2020 11 14 FPOD_6288 file0 PART 79d 23h 19m.FP3	6288	9	3	20/12/2020 14:59	2020	12	20	14	16	51
865	B Balchik 2020 11 14 FPOD_6288 file0 PART 79d 23h 19m.FP3	6288	9	3	20/12/2020 15:59	2020	12	20	15	17	20
866	B Balchik 2020 11 14 FPOD_6288 file0 PART 79d 23h 19m.FP3	6288	9	3	20/12/2020 16:59	2020	12	20	16	18	19
867	B Balchik 2020 11 14 FPOD_6288 file0 PART 79d 23h 19m.FP3	6288	9	3	20/12/2020 17:59	2020	12	20	17	19	24
868	B Balchik 2020 11 14 FPOD_6288 file0 PART 79d 23h 19m.FP3	6288	9	3	20/12/2020 18:59	2020	12	20	18	20	14
869	B Balchik 2020 11 14 FPOD_6288 file0 PART 79d 23h 19m.FP3	6288	9	3	20/12/2020 19:59	2020	12	20	19	21	21
870	B Balchik 2020 11 14 FPOD_6288 file0 PART 79d 23h 19m.FP3	6288	9	3	20/12/2020 20:59	2020	12	20	20	22	31
871	B Balchik 2020 11 14 FPOD_6288 file0 PART 79d 23h 19m.FP3	6288	9	3	20/12/2020 21:59	2020	12	20	21	23	1
872	B Balchik 2020 11 14 FPOD_6288 file0 PART 79d 23h 19m.FP3	6288	9	3	20/12/2020 22:59	2020	12	20	22	0	13
873	B Balchik 2020 11 14 FPOD_6288 file0 PART 79d 23h 19m.FP3	6288	9	3	20/12/2020 23:59	2020	12	20	23	1	11
874	B Balchik 2020 11 14 FPOD_6288 file0 PART 79d 23h 19m.FP3	6288	9	3	21/12/2020 00:59	2020	12	21	0	2	18
875	B Balchik 2020 11 14 FPOD_6288 file0 PART 79d 23h 19m.FP3	6288	9	3	21/12/2020 01:59	2020	12	21	1	3	13
876	B Balchik 2020 11 14 FPOD_6288 file0 PART 79d 23h 19m.FP3	6288	9	3	21/12/2020 02:59	2020	12	21	2	4	8
877	B Balchik 2020 11 14 FPOD_6288 file0 PART 79d 23h 19m.FP3	6288	9	3	21/12/2020 03:59	2020	12	21	3	5	44
878	B Balchik 2020 11 14 FPOD_6288 file0 PART 79d 23h 19m.FP3	6288	9	3	21/12/2020 04:59	2020	12	21	4	6	42
879	B Balchik 2020 11 14 FPOD_6288 file0 PART 79d 23h 19m.FP3	6288	9	3	21/12/2020 05:59	2020	12	21	5	7	47
880	B Balchik 2020 11 14 FPOD_6288 file0 PART 79d 23h 19m.FP3	6288	9	3	21/12/2020 06:59	2020	12	21	6	8	48
881	B Balchik 2020 11 14 FPOD_6288 file0 PART 79d 23h 19m.FP3	6288	9	3	21/12/2020 07:59	2020	12	21	7	9	5
882	B Balchik 2020 11 14 FPOD_6288 file0 PART 79d 23h 19m.FP3	6288	9	3	21/12/2020 08:59	2020	12	21	8	10	13
883	B Balchik 2020 11 14 FPOD_6288 file0 PART 79d 23h 19m.FP3	6288	9	3	21/12/2020 09:59	2020	12	21	9	11	8
884	B Balchik 2020 11 14 FPOD_6288 file0 PART 79d 23h 19m.FP3	6288	9	3	21/12/2020 10:59	2020	12	21	10	12	12
885	B Balchik 2020 11 14 FPOD_6288 file0 PART 79d 23h 19m.FP3	6288	9	3	21/12/2020 11:59	2020	12	21	11	13	0
886	B Balchik 2020 11 14 FPOD_6288 file0 PART 79d 23h 19m.FP3	6288	9	3	21/12/2020 12:59	2020	12	21	12	14	0
887	B Balchik 2020 11 14 FPOD_6288 file0 PART 79d 23h 19m.FP3	6288	9	3	21/12/2020 13:59	2020	12	21	13	15	3
888	B Balchik 2020 11 14 FPOD_6288 file0 PART 79d 23h 19m.FP3	6288	9	3	21/12/2020 14:59	2020	12	21	14	16	6
889	B Balchik 2020 11 14 FPOD_6288 file0 PART 79d 23h 19m.FP3	6288	9	3	21/12/2020 15:59	2020	12	21	15	17	11
890	B Balchik 2020 11 14 FPOD_6288 file0 PART 79d 23h 19m.FP3	6288	9	3	21/12/2020 16:59	2020	12	21	16	18	4
891	B Balchik 2020 11 14 FPOD_6288 file0 PART 79d 23h 19m.FP3	6288	9	3	21/12/2020 17:59	2020	12	21	17	19	21
892	B Balchik 2020 11 14 FPOD_6288 file0 PART 79d 23h 19m.FP3	6288	9	3	21/12/2020 18:59	2020	12	21	18	20	1
893	B Balchik 2020 11 14 FPOD_6288 file0 PART 79d 23h 19m.FP3	6288	9	3	21/12/2020 19:59	2020	12	21	19	21	11
894	B Balchik 2020 11 14 FPOD_6288 file0 PART 79d 23h 19m.FP3	6288	9	3	21/12/2020 20:59	2020	12	21	20	22	0
895	B Balchik 2020 11 14 FPOD_6288 file0 PART 79d 23h 19m.FP3	6288	9	3	21/12/2020 21:59	2020	12	21	21	23	0
896	B Balchik 2020 11 14 FPOD_6288 file0 PART 79d 23h 19m.FP3	6288	9	3	21/12/2020 22:59	2020	12	21	22	0	8
897	B Balchik 2020 11 14 FPOD_6288 file0 PART 79d 23h 19m.FP3	6288	9	3	21/12/2020 23:59	2020	12	21	23	1	0
898	B Balchik 2020 11 14 FPOD_6288 file0 PART 79d 23h 19m.FP3	6288	9	3	22/12/2020 00:59	2020	12	22	0	2	8
899	B Balchik 2020 11 14 FPOD_6288 file0 PART 79d 23h 19m.FP3	6288	9	3	22/12/2020 01:59	2020	12	22	1	3	36
900	B Balchik 2020 11 14 FPOD_6288 file0 PART 79d 23h 19m.FP3	6288	9	3	22/12/2020 02:59	2020	12	22	2	4	11
901	B Balchik 2020 11 14 FPOD_6288 file0 PART 79d 23h 19m.FP3	6288	9	3	22/12/2020 03:59	2020	12	22	3	5	6
902	B Balchik 2020 11 14 FPOD_6288 file0 PART 79d 23h 19m.FP3	6288	9	3	22/12/2020 04:59	2020	12	22	4	6	36
903	B Balchik 2020 11 14 FPOD_6288 file0 PART 79d 23h 19m.FP3	6288	9	3	22/12/2020 05:59	2020	12	22	5	7	36
904	B Balchik 2020 11 14 FPOD_6288 file0 PART 79d 23h 19m.FP3	6288	9	3	22/12/2020 06:59	2020	12	22	6	8	39
905	B Balchik 2020 11 14 FPOD_6288 file0 PART 79d 23h 19m.FP3	6288	9	3	22/12/2020 07:59	2020	12	22	7	9	34
906	B Balchik 2020 11 14 FPOD_6288 file0 PART 79d 23h 19m.FP3	6288	9	3	22/12/2020 08:59	2020	12	22	8	10	51
907	B Balchik 2020 11 14 FPOD_6288 file0 PART 79d 23h 19m.FP3	6288	9	3	22/12/2020 09:59	2020	12	22	9	11	40
908	B Balchik 2020 11 14 FPOD_6288 file0 PART 79d 23h 19m.FP3	6288	9	3	22/12/2020 10:59	2020	12	22	10	12	17
909	B Balchik 2020 11 14 FPOD_6288 file0 PART 79d 23h 19m.FP3	6288	9	3	22/12/2020 11:59	2020	12	22	11	13	46
910	B Balchik 2020 11 14 FPOD_6288 file0 PART 79d 23h 19m.FP3	6288	9	3	22/12/2020 12:59	2020	12	22	12	14	17
911	B Balchik 2020 11 14 FPOD_6288 file0 PART 79d 23h 19m.FP3	6288	9	3	22/12/2020 13:59	2020	12	22	13	15	14
912	B Balchik 2020 11 14 FPOD_6288 file0 PART 79d 23h 19m.FP3	6288	9	3	22/12/2020 14:59	2020	12	22	14	16	0
913	B Balchik 2020 11 14 FPOD_6288 file0 PART 79d 23h 19m.FP3	6288	9	3	22/12/2020 15:59	2020	12	22	15	17	25
914	B Balchik 2020 11 14 FPOD_6288 file0 PART 79d 23h 19m.FP3	6288	9	3	22/12/2020 16:59	2020	12	22	16	18	48
915	B Balchik 2020 11 14 FPOD_6288 file0 PART 79d 23h 19m.FP3	6288	9	3	22/12/2020 17:59	2020	12	22	17	19	53
916	B Balchik 2020 11 14 FPOD_6288 file0 PART 79d 23h 19m.FP3	6288	9	3	22/12/2020 18:59	2020	12	22	18	20	11
917	B Balchik 2020 11 14 FPOD_6288 file0 PART 79d 23h 19m.FP3	6288	9	3	22/12/2020 19:59	2020	12	22	19	21	1
918	B Balchik 2020 11 14 FPOD_6288 file0 PART 79d 23h 19m.FP3	6288	9	3	22/12/2020 20:59	2020	12	22	20	22	0
919	B Balchik 2020 11 14 FPOD_6288 file0 PART 79d 23h 19m.FP3	6288	9	3	22/12/2020 21:59	2020	12	22	21	23	13
920	B Balchik 2020 11 14 FPOD_6288 file0 PART 79d 23h 19m.FP3	6288	9	3	22/12/2020 22:59	2020	12	22	22	0	10
921	B Balchik 2020 11 14 FPOD_6288 file0 PART 79d 23h 19m.FP3	6288	9	3	22/12/2020 23:59	2020	12	22	23	1	8
922	B Balchik 2020 11 14 FPOD_6288 file0 PART 79d 23h 19m.FP3	6288	9	3	23/12/2020 00:59	2020	12	23	0	2	0
923	B Balchik 2020 11 14 FPOD_6288 file0 PART 79d 23h 19m.FP3	6288	9	3	23/12/2020 01:59	2020	12	23	1	3	17
924	B Balchik 2020 11 14 FPOD_6288 file0 PART 79d 23h 19m.FP3	6288	9	3	23/12/2020 02:59	2020	12	23	2	4	51
925	B Balchik 2020 11 14 FPOD_6288 file0 PART 79d 23h 19m.FP3	6288	9	3	23/12/2020 03:59	2020	12	23	3	5	20
926	B Balchik 2020 11 14 FPOD_6288 file0 PART 79d 23h 19m.FP3	6288	9	3	23/12/2020 04:59	2020	12	23	4	6	43
927	B Balchik 2020 11 14 FPOD_6288 file0 PART 79d 23h 19m.FP3	6288	9	3	23/12/2020 05:59	2020	12	23	5	7	24
928	B Balchik 2020 11 14 FPOD_6288 file0 PART 79d 23h 19m.FP3	6288	9	3	23/12/2020 06:59	2020	12	23	6	8	3
929	B Balchik 2020 11 14 FPOD_6288 file0 PART 79d 23h 19m.FP3	6288	9	3	23/12/2020 07:59	2020	12	23	7	9	34
930	B Balchik 2020 11 14 FPOD_6288 file0 PART 79d 23h 19m.FP3	6288	9	3	23/12/2020 08:59	2020	12	23	8	10	16
931	B Balchik 2020 11 14 FPOD_6288 file0 PART 79d 23h 19m.FP3	6288	9	3	23/12/2020 09:59	2020	12	23	9	11	0
932	B Balchik 2020 11 14 FPOD_6288 file0 PART 79d 23h 19m.FP3	6288	9	3	23/12/2020 10:59	2020	12	23	10	12	0
933	B Balchik 2020 11 14 FPOD_6288 file0 PART 79d 23h 19m.FP3	6288	9	3	23/12/2020 11:59	2020	12	23	11	13	9
934	B Balchik 2020 11 14 FPOD_6288 file0 PART 79d 23h 19m.FP3	6288	9	3	23/12/2020 12:59	2020	12	23	12	14	3
935	B Balchik 2020 11 14 FPOD_6288 file0 PART 79d 23h 19m.FP3	6288	9	3	23/12/2020 13:59	2020	12	23	13	15	5
936	B Balchik 2020 11 14 FPOD_6288 file0 PART 79d 23h 19m.FP3	6288	9	3	23/12/2020 14:59	2020	12	23	14	16	41
937	B Balchik 2020 11 14 FPOD_6288 file0 PART 79d 23h 19m.FP3	6288	9	3	23/12/2020 15:59	2020	12	23	15	17	34
938	B Balchik 2020 11 14 FPOD_6288 file0 PART 79d 23h 19m.FP3	6288	9	3	23/12/2020 16:59	2020	12	23	16	18	39
939	B Balchik 2020 11 14 FPOD_6288 file0 PART 79d 23h 19m.FP3	6288	9	3	23/12/2020 17:59	2020	12	23	17	19	30
940	B Balchik 2020 11 14 FPOD_6288 file0 PART 79d 23h 19m.FP3	6288	9	3	23/12/2020 18:59	2020	12	23	18	20	0
941	B Balchik 2020 11 14 FPOD_6288 file0 PART 79d 23h 19m.FP3	6288	9	3	23/12/2020 19:59	2020	12	23	19	21	24
942	B Balchik 2020 11 14 FPOD_6288 file0 PART 79d 23h 19m.FP3	6288	9	3	23/12/2020 20:59	2020	12	23	20	22	23
943	B Balchik 2020 11 14 FPOD_6288 file0 PART 79d 23h 19m.FP3	6288	9	3	23/12/2020 21:59	2020	12	23	21	23	44
944	B Balchik 2020 11 14 FPOD_6288 file0 PART 79d 23h 19m.FP3	6288	9	3	23/12/2020 22:59	2020	12	23	22	0	1
945	B Balchik 2020 11 14 FPOD_6288 file0 PART 79d 23h 19m.FP3	6288	9	3	23/12/2020 23:59	2020	12	23	23	1	0
946	B Balchik 2020 11 14 FPOD_6288 file0 PART 79d 23h 19m.FP3	6288	9	3	24/12/2020 00:59	2020	12	24	0	2	0
947	B Balchik 2020 11 14 FPOD_6288 file0 PART 79d 23h 19m.FP3	6288	9	3	24/12/2020 01:59	2020	12	24	1	3	18
948	B Balchik 2020 11 14 FPOD_6288 file0 PART 79d 23h 19m.FP3	6288	9	3	24/12/2020 02:59	2020	12	24	2	4	22
949	B Balchik 2020 11 14 FPOD_6288 file0 PART 79d 23h 19m.FP3	6288	9	3	24/12/2020 03:59	2020	12	24	3	5	45
950	B Balchik 2020 11 14 FPOD_6288 file0 PART 79d 23h 19m.FP3	6288	9	3	24/12/2020 04:59	2020	12	24	4	6	47
951	B Balchik 2020 11 14 FPOD_6288 file0 PART 79d 23h 19m.FP3	6288	9	3	24/12/2020 05:59	2020	12	24	5	7	43
952	B Balchik 2020 11 14 FPOD_6288 file0 PART 79d 23h 19m.FP3	6288	9	3	24/12/2020 06:59	2020	12	24	6	8	42
953	B Balchik 2020 11 14 FPOD_6288 file0 PART 79d 23h 19m.FP3	6288	9	3	24/12/2020 07:59	2020	12	24	7	9	10
954	B Balchik 2020 11 14 FPOD_6288 file0 PART 79d 23h 19m.FP3	6288	9	3	24/12/2020 08:59	2020	12	24	8	10	9
955	B Balchik 2020 11 14 FPOD_6288 file0 PART 79d 23h 19m.FP3	6288	9	3	24/12/2020 09:59	2020	12	24	9	11	4
956	B Balchik 2020 11 14 FPOD_6288 file0 PART 79d 23h 19m.FP3	6288	9	3	24/12/2020 10:59	2020	12	24	10	12	6
957	B Balchik 2020 11 14 FPOD_6288 file0 PART 79d 23h 19m.FP3	6288	9	3	24/12/2020 11:59	2020	12	24	11	13	0
958	B Balchik 2020 11 14 FPOD_6288 file0 PART 79d 23h 19m.FP3	6288	9	3	24/12/2020 12:59	2020	12	24	12	14	0
959	B Balchik 2020 11 14 FPOD_6288 file0 PART 79d 23h 19m.FP3	6288	9	3	24/12/2020 13:59	2020	12	24	13	15	0
960	B Balchik 2020 11 14 FPOD_6288 file0 PART 79d 23h 19m.FP3	6288	9	3	24/12/2020 14:59	2020	12	24	14	16	0
961	B Balchik 2020 11 14 FPOD_6288 file0 PART 79d 23h 19m.FP3	6288	9	3	24/12/2020 15:59	2020	12	24	15	17	12
962	B Balchik 2020 11 14 FPOD_6288 file0 PART 79d 23h 19m.FP3	6288	9	3	24/12/2020 16:59	2020	12	24	16	18	17
963	B Balchik 2020 11 14 FPOD_6288 file0 PART 79d 23h 19m.FP3	6288	9	3	24/12/2020 17:59	2020	12	24	17	19	26
964	B Balchik 2020 11 14 FPOD_6288 file0 PART 79d 23h 19m.FP3	6288	9	3	24/12/2020 18:59	2020	12	24	18	20	4
965	B Balchik 2020 11 14 FPOD_6288 file0 PART 79d 23h 19m.FP3	6288	9	3	24/12/2020 19:59	2020	12	24	19	21	0
966	B Balchik 2020 11 14 FPOD_6288 file0 PART 79d 23h 19m.FP3	6288	9	3	24/12/2020 20:59	2020	12	24	20	22	22
967	B Balchik 2020 11 14 FPOD_6288 file0 PART 79d 23h 19m.FP3	6288	9	3	24/12/2020 21:59	2020	12	24	21	23	34
968	B Balchik 2020 11 14 FPOD_6288 file0 PART 79d 23h 19m.FP3	6288	9	3	24/12/2020 22:59	2020	12	24	22	0	33
969	B Balchik 2020 11 14 FPOD_6288 file0 PART 79d 23h 19m.FP3	6288	9	3	24/12/2020 23:59	2020	12	24	23	1	0
970	B Balchik 2020 11 14 FPOD_6288 file0 PART 79d 23h 19m.FP3	6288	9	3	25/12/2020 00:59	2020	12	25	0	2	0
971	B Balchik 2020 11 14 FPOD_6288 file0 PART 79d 23h 19m.FP3	6288	9	3	25/12/2020 01:59	2020	12	25	1	3	8
972	B Balchik 2020 11 14 FPOD_6288 file0 PART 79d 23h 19m.FP3	6288	9	3	25/12/2020 02:59	2020	12	25	2	4	1
973	B Balchik 2020 11 14 FPOD_6288 file0 PART 79d 23h 19m.FP3	6288	9	3	25/12/2020 03:59	2020	12	25	3	5	15
974	B Balchik 2020 11 14 FPOD_6288 file0 PART 79d 23h 19m.FP3	6288	9	3	25/12/2020 04:59	2020	12	25	4	6	0
975	B Balchik 2020 11 14 FPOD_6288 file0 PART 79d 23h 19m.FP3	6288	9	3	25/12/2020 05:59	2020	12	25	5	7	2
976	B Balchik 2020 11 14 FPOD_6288 file0 PART 79d 23h 19m.FP3	6288	9	3	25/12/2020 06:59	2020	12	25	6	8	22
977	B Balchik 2020 11 14 FPOD_6288 file0 PART 79d 23h 19m.FP3	6288	9	3	25/12/2020 07:59	2020	12	25	7	9	12
978	B Balchik 2020 11 14 FPOD_6288 file0 PART 79d 23h 19m.FP3	6288	9	3	25/12/2020 08:59	2020	12	25	8	10	1
979	B Balchik 2020 11 14 FPOD_6288 file0 PART 79d 23h 19m.FP3	6288	9	3	25/12/2020 09:59	2020	12	25	9	11	4
980	B Balchik 2020 11 14 FPOD_6288 file0 PART 79d 23h 19m.FP3	6288	9	3	25/12/2020 10:59	2020	12	25	10	12	3
981	B Balchik 2020 11 14 FPOD_6288 file0 PART 79d 23h 19m.FP3	6288	9	3	25/12/2020 11:59	2020	12	25	11	13	0
982	B Balchik 2020 11 14 FPOD_6288 file0 PART 79d 23h 19m.FP3	6288	9	3	25/12/2020 12:59	2020	12	25	12	14	29
983	B Balchik 2020 11 14 FPOD_6288 file0 PART 79d 23h 19m.FP3	6288	9	3	25/12/2020 13:59	2020	12	25	13	15	2
984	B Balchik 2020 11 14 FPOD_6288 file0 PART 79d 23h 19m.FP3	6288	9	3	25/12/2020 14:59	2020	12	25	14	16	0
985	B Balchik 2020 11 14 FPOD_6288 file0 PART 79d 23h 19m.FP3	6288	9	3	25/12/2020 15:59	2020	12	25	15	17	18
986	B Balchik 2020 11 14 FPOD_6288 file0 PART 79d 23h 19m.FP3	6288	9	3	25/12/2020 16:59	2020	12	25	16	18	36
987	B Balchik 2020 11 14 FPOD_6288 file0 PART 79d 23h 19m.FP3	6288	9	3	25/12/2020 17:59	2020	12	25	17	19	48
988	B Balchik 2020 11 14 FPOD_6288 file0 PART 79d 23h 19m.FP3	6288	9	3	25/12/2020 18:59	2020	12	25	18	20	11
989	B Balchik 2020 11 14 FPOD_6288 file0 PART 79d 23h 19m.FP3	6288	9	3	25/12/2020 19:59	2020	12	25	19	21	0
990	B Balchik 2020 11 14 FPOD_6288 file0 PART 79d 23h 19m.FP3	6288	9	3	25/12/2020 20:59	2020	12	25	20	22	0
991	B Balchik 2020 11 14 FPOD_6288 file0 PART 79d 23h 19m.FP3	6288	9	3	25/12/2020 21:59	2020	12	25	21	23	11
992	B Balchik 2020 11 14 FPOD_6288 file0 PART 79d 23h 19m.FP3	6288	9	3	25/12/2020 22:59	2020	12	25	22	0	0
993	B Balchik 2020 11 14 FPOD_6288 file0 PART 79d 23h 19m.FP3	6288	9	3	25/12/2020 23:59	2020	12	25	23	1	0
994	B Balchik 2020 11 14 FPOD_6288 file0 PART 79d 23h 19m.FP3	6288	9	3	26/12/2020 00:59	2020	12	26	0	2	0
995	B Balchik 2020 11 14 FPOD_6288 file0 PART 79d 23h 19m.FP3	6288	9	3	26/12/2020 01:59	2020	12	26	1	3	0
996	B Balchik 2020 11 14 FPOD_6288 file0 PART 79d 23h 19m.FP3	6288	9	3	26/12/2020 02:59	2020	12	26	2	4	22
997	B Balchik 2020 11 14 FPOD_6288 file0 PART 79d 23h 19m.FP3	6288	9	3	26/12/2020 03:59	2020	12	26	3	5	0
998	B Balchik 2020 11 14 FPOD_6288 file0 PART 79d 23h 19m.FP3	6288	9	3	26/12/2020 04:59	2020	12	26	4	6	0
999	B Balchik 2020 11 14 FPOD_6288 file0 PART 79d 23h 19m.FP3	6288	9	3	26/12/2020 05:59	2020	12	26	5	7	0
1000	B Balchik 2020 11 14 FPOD_6288 file0 PART 79d 23h 19m.FP3	6288	9	3	26/12/2020 06:59	2020	12	26	6	8	0
1001	B Balchik 2020 11 14 FPOD_6288 file0 PART 79d 23h 19m.FP3	6288	9	3	26/12/2020 07:59	2020	12	26	7	9	0
1002	B Balchik 2020 11 14 FPOD_6288 file0 PART 79d 23h 19m.FP3	6288	9	3	26/12/2020 08:59	2020	12	26	8	10	0
1003	B Balchik 2020 11 14 FPOD_6288 file0 PART 79d 23h 19m.FP3	6288	9	3	26/12/2020 09:59	2020	12	26	9	11	0
1004	B Balchik 2020 11 14 FPOD_6288 file0 PART 79d 23h 19m.FP3	6288	9	3	26/12/2020 10:59	2020	12	26	10	12	0
1005	B Balchik 2020 11 14 FPOD_6288 file0 PART 79d 23h 19m.FP3	6288	9	3	26/12/2020 11:59	2020	12	26	11	13	0
1006	B Balchik 2020 11 14 FPOD_6288 file0 PART 79d 23h 19m.FP3	6288	9	3	26/12/2020 12:59	2020	12	26	12	14	0
1007	B Balchik 2020 11 14 FPOD_6288 file0 PART 79d 23h 19m.FP3	6288	9	3	26/12/2020 13:59	2020	12	26	13	15	0
1008	B Balchik 2020 11 14 FPOD_6288 file0 PART 79d 23h 19m.FP3	6288	9	3	26/12/2020 14:59	2020	12	26	14	16	12
1009	B Balchik 2020 11 14 FPOD_6288 file0 PART 79d 23h 19m.FP3	6288	9	3	26/12/2020 15:59	2020	12	26	15	17	1
1010	B Balchik 2020 11 14 FPOD_6288 file0 PART 79d 23h 19m.FP3	6288	9	3	26/12/2020 16:59	2020	12	26	16	18	19
1011	B Balchik 2020 11 14 FPOD_6288 file0 PART 79d 23h 19m.FP3	6288	9	3	26/12/2020 17:59	2020	12	26	17	19	15
1012	B Balchik 2020 11 14 FPOD_6288 file0 PART 79d 23h 19m.FP3	6288	9	3	26/12/2020 18:59	2020	12	26	18	20	2
1013	B Balchik 2020 11 14 FPOD_6288 file0 PART 79d 23h 19m.FP3	6288	9	3	26/12/2020 19:59	2020	12	26	19	21	0
1014	B Balchik 2020 11 14 FPOD_6288 file0 PART 79d 23h 19m.FP3	6288	9	3	26/12/2020 20:59	2020	12	26	20	22	0
1015	B Balchik 2020 11 14 FPOD_6288 file0 PART 79d 23h 19m.FP3	6288	9	3	26/12/2020 21:59	2020	12	26	21	23	0
1016	B Balchik 2020 11 14 FPOD_6288 file0 PART 79d 23h 19m.FP3	6288	9	3	26/12/2020 22:59	2020	12	26	22	0	17
1017	B Balchik 2020 11 14 FPOD_6288 file0 PART 79d 23h 19m.FP3	6288	9	3	26/12/2020 23:59	2020	12	26	23	1	0
1018	B Balchik 2020 11 14 FPOD_6288 file0 PART 79d 23h 19m.FP3	6288	9	3	27/12/2020 00:59	2020	12	27	0	2	0
1019	B Balchik 2020 11 14 FPOD_6288 file0 PART 79d 23h 19m.FP3	6288	9	3	27/12/2020 01:59	2020	12	27	1	3	8
1020	B Balchik 2020 11 14 FPOD_6288 file0 PART 79d 23h 19m.FP3	6288	9	3	27/12/2020 02:59	2020	12	27	2	4	0
1021	B Balchik 2020 11 14 FPOD_6288 file0 PART 79d 23h 19m.FP3	6288	9	3	27/12/2020 03:59	2020	12	27	3	5	5
1022	B Balchik 2020 11 14 FPOD_6288 file0 PART 79d 23h 19m.FP3	6288	9	3	27/12/2020 04:59	2020	12	27	4	6	8
1023	B Balchik 2020 11 14 FPOD_6288 file0 PART 79d 23h 19m.FP3	6288	9	3	27/12/2020 05:59	2020	12	27	5	7	38
1024	B Balchik 2020 11 14 FPOD_6288 file0 PART 79d 23h 19m.FP3	6288	9	3	27/12/2020 06:59	2020	12	27	6	8	11
1025	B Balchik 2020 11 14 FPOD_6288 file0 PART 79d 23h 19m.FP3	6288	9	3	27/12/2020 07:59	2020	12	27	7	9	24
1026	B Balchik 2020 11 14 FPOD_6288 file0 PART 79d 23h 19m.FP3	6288	9	3	27/12/2020 08:59	2020	12	27	8	10	18
1027	B Balchik 2020 11 14 FPOD_6288 file0 PART 79d 23h 19m.FP3	6288	9	3	27/12/2020 09:59	2020	12	27	9	11	0
1028	B Balchik 2020 11 14 FPOD_6288 file0 PART 79d 23h 19m.FP3	6288	9	3	27/12/2020 10:59	2020	12	27	10	12	0
1029	B Balchik 2020 11 14 FPOD_6288 file0 PART 79d 23h 19m.FP3	6288	9	3	27/12/2020 11:59	2020	12	27	11	13	0
1030	B Balchik 2020 11 14 FPOD_6288 file0 PART 79d 23h 19m.FP3	6288	9	3	27/12/2020 12:59	2020	12	27	12	14	0
1031	B Balchik 2020 11 14 FPOD_6288 file0 PART 79d 23h 19m.FP3	6288	9	3	27/12/2020 13:59	2020	12	27	13	15	3
1032	B Balchik 2020 11 14 FPOD_6288 file0 PART 79d 23h 19m.FP3	6288	9	3	27/12/2020 14:59	2020	12	27	14	16	18
1033	B Balchik 2020 11 14 FPOD_6288 file0 PART 79d 23h 19m.FP3	6288	9	3	27/12/2020 15:59	2020	12	27	15	17	20
1034	B Balchik 2020 11 14 FPOD_6288 file0 PART 79d 23h 19m.FP3	6288	9	3	27/12/2020 16:59	2020	12	27	16	18	25
1035	B Balchik 2020 11 14 FPOD_6288 file0 PART 79d 23h 19m.FP3	6288	9	3	27/12/2020 17:59	2020	12	27	17	19	0
1036	B Balchik 2020 11 14 FPOD_6288 file0 PART 79d 23h 19m.FP3	6288	9	3	27/12/2020 18:59	2020	12	27	18	20	1
1037	B Balchik 2020 11 14 FPOD_6288 file0 PART 79d 23h 19m.FP3	6288	9	3	27/12/2020 19:59	2020	12	27	19	21	0
1038	B Balchik 2020 11 14 FPOD_6288 file0 PART 79d 23h 19m.FP3	6288	9	3	27/12/2020 20:59	2020	12	27	20	22	23
1039	B Balchik 2020 11 14 FPOD_6288 file0 PART 79d 23h 19m.FP3	6288	9	3	27/12/2020 21:59	2020	12	27	21	23	20
1040	B Balchik 2020 11 14 FPOD_6288 file0 PART 79d 23h 19m.FP3	6288	9	3	27/12/2020 22:59	2020	12	27	22	0	21
1041	B Balchik 2020 11 14 FPOD_6288 file0 PART 79d 23h 19m.FP3	6288	9	3	27/12/2020 23:59	2020	12	27	23	1	6
1042	B Balchik 2020 11 14 FPOD_6288 file0 PART 79d 23h 19m.FP3	6288	9	3	28/12/2020 00:59	2020	12	28	0	2	0
1043	B Balchik 2020 11 14 FPOD_6288 file0 PART 79d 23h 19m.FP3	6288	9	3	28/12/2020 01:59	2020	12	28	1	3	0
1044	B Balchik 2020 11 14 FPOD_6288 file0 PART 79d 23h 19m.FP3	6288	9	3	28/12/2020 02:59	2020	12	28	2	4	29
1045	B Balchik 2020 11 14 FPOD_6288 file0 PART 79d 23h 19m.FP3	6288	9	3	28/12/2020 03:59	2020	12	28	3	5	53
1046	B Balchik 2020 11 14 FPOD_6288 file0 PART 79d 23h 19m.FP3	6288	9	3	28/12/2020 04:59	2020	12	28	4	6	57
1047	B Balchik 2020 11 14 FPOD_6288 file0 PART 79d 23h 19m.FP3	6288	9	3	28/12/2020 05:59	2020	12	28	5	7	55
1048	B Balchik 2020 11 14 FPOD_6288 file0 PART 79d 23h 19m.FP3	6288	9	3	28/12/2020 06:59	2020	12	28	6	8	26
1049	B Balchik 2020 11 14 FPOD_6288 file0 PART 79d 23h 19m.FP3	6288	9	3	28/12/2020 07:59	2020	12	28	7	9	0
1050	B Balchik 2020 11 14 FPOD_6288 file0 PART 79d 23h 19m.FP3	6288	9	3	28/12/2020 08:59	2020	12	28	8	10	3
1051	B Balchik 2020 11 14 FPOD_6288 file0 PART 79d 23h 19m.FP3	6288	9	3	28/12/2020 09:59	2020	12	28	9	11	5
1052	B Balchik 2020 11 14 FPOD_6288 file0 PART 79d 23h 19m.FP3	6288	9	3	28/12/2020 10:59	2020	12	28	10	12	23
1053	B Balchik 2020 11 14 FPOD_6288 file0 PART 79d 23h 19m.FP3	6288	9	3	28/12/2020 11:59	2020	12	28	11	13	25
1054	B Balchik 2020 11 14 FPOD_6288 file0 PART 79d 23h 19m.FP3	6288	9	3	28/12/2020 12:59	2020	12	28	12	14	46
1055	B Balchik 2020 11 14 FPOD_6288 file0 PART 79d 23h 19m.FP3	6288	9	3	28/12/2020 13:59	2020	12	28	13	15	16
1056	B Balchik 2020 11 14 FPOD_6288 file0 PART 79d 23h 19m.FP3	6288	9	3	28/12/2020 14:59	2020	12	28	14	16	30
1057	B Balchik 2020 11 14 FPOD_6288 file0 PART 79d 23h 19m.FP3	6288	9	3	28/12/2020 15:59	2020	12	28	15	17	54
1058	B Balchik 2020 11 14 FPOD_6288 file0 PART 79d 23h 19m.FP3	6288	9	3	28/12/2020 16:59	2020	12	28	16	18	23
1059	B Balchik 2020 11 14 FPOD_6288 file0 PART 79d 23h 19m.FP3	6288	9	3	28/12/2020 17:59	2020	12	28	17	19	20
1060	B Balchik 2020 11 14 FPOD_6288 file0 PART 79d 23h 19m.FP3	6288	9	3	28/12/2020 18:59	2020	12	28	18	20	32
1061	B Balchik 2020 11 14 FPOD_6288 file0 PART 79d 23h 19m.FP3	6288	9	3	28/12/2020 19:59	2020	12	28	19	21	7
1062	B Balchik 2020 11 14 FPOD_6288 file0 PART 79d 23h 19m.FP3	6288	9	3	28/12/2020 20:59	2020	12	28	20	22	8
1063	B Balchik 2020 11 14 FPOD_6288 file0 PART 79d 23h 19m.FP3	6288	9	3	28/12/2020 21:59	2020	12	28	21	23	25
1064	B Balchik 2020 11 14 FPOD_6288 file0 PART 79d 23h 19m.FP3	6288	9	3	28/12/2020 22:59	2020	12	28	22	0	1
1065	B Balchik 2020 11 14 FPOD_6288 file0 PART 79d 23h 19m.FP3	6288	9	3	28/12/2020 23:59	2020	12	28	23	1	30
1066	B Balchik 2020 11 14 FPOD_6288 file0 PART 79d 23h 19m.FP3	6288	9	3	29/12/2020 00:59	2020	12	29	0	2	7
1067	B Balchik 2020 11 14 FPOD_6288 file0 PART 79d 23h 19m.FP3	6288	9	3	29/12/2020 01:59	2020	12	29	1	3	5
1068	B Balchik 2020 11 14 FPOD_6288 file0 PART 79d 23h 19m.FP3	6288	9	3	29/12/2020 02:59	2020	12	29	2	4	0
1069	B Balchik 2020 11 14 FPOD_6288 file0 PART 79d 23h 19m.FP3	6288	9	3	29/12/2020 03:59	2020	12	29	3	5	5
1070	B Balchik 2020 11 14 FPOD_6288 file0 PART 79d 23h 19m.FP3	6288	9	3	29/12/2020 04:59	2020	12	29	4	6	8
1071	B Balchik 2020 11 14 FPOD_6288 file0 PART 79d 23h 19m.FP3	6288	9	3	29/12/2020 05:59	2020	12	29	5	7	4
1072	B Balchik 2020 11 14 FPOD_6288 file0 PART 79d 23h 19m.FP3	6288	9	3	29/12/2020 06:59	2020	12	29	6	8	0
1073	B Balchik 2020 11 14 FPOD_6288 file0 PART 79d 23h 19m.FP3	6288	9	3	29/12/2020 07:59	2020	12	29	7	9	0
1074	B Balchik 2020 11 14 FPOD_6288 file0 PART 79d 23h 19m.FP3	6288	9	3	29/12/2020 08:59	2020	12	29	8	10	16
1075	B Balchik 2020 11 14 FPOD_6288 file0 PART 79d 23h 19m.FP3	6288	9	3	29/12/2020 09:59	2020	12	29	9	11	34
1076	B Balchik 2020 11 14 FPOD_6288 file0 PART 79d 23h 19m.FP3	6288	9	3	29/12/2020 10:59	2020	12	29	10	12	31
1077	B Balchik 2020 11 14 FPOD_6288 file0 PART 79d 23h 19m.FP3	6288	9	3	29/12/2020 11:59	2020	12	29	11	13	13
1078	B Balchik 2020 11 14 FPOD_6288 file0 PART 79d 23h 19m.FP3	6288	9	3	29/12/2020 12:59	2020	12	29	12	14	19
1079	B Balchik 2020 11 14 FPOD_6288 file0 PART 79d 23h 19m.FP3	6288	9	3	29/12/2020 13:59	2020	12	29	13	15	19
1080	B Balchik 2020 11 14 FPOD_6288 file0 PART 79d 23h 19m.FP3	6288	9	3	29/12/2020 14:59	2020	12	29	14	16	22
1081	B Balchik 2020 11 14 FPOD_6288 file0 PART 79d 23h 19m.FP3	6288	9	3	29/12/2020 15:59	2020	12	29	15	17	35
1082	B Balchik 2020 11 14 FPOD_6288 file0 PART 79d 23h 19m.FP3	6288	9	3	29/12/2020 16:59	2020	12	29	16	18	34
1083	B Balchik 2020 11 14 FPOD_6288 file0 PART 79d 23h 19m.FP3	6288	9	3	29/12/2020 17:59	2020	12	29	17	19	16
1084	B Balchik 2020 11 14 FPOD_6288 file0 PART 79d 23h 19m.FP3	6288	9	3	29/12/2020 18:59	2020	12	29	18	20	11
1085	B Balchik 2020 11 14 FPOD_6288 file0 PART 79d 23h 19m.FP3	6288	9	3	29/12/2020 19:59	2020	12	29	19	21	26
1086	B Balchik 2020 11 14 FPOD_6288 file0 PART 79d 23h 19m.FP3	6288	9	3	29/12/2020 20:59	2020	12	29	20	22	35
1087	B Balchik 2020 11 14 FPOD_6288 file0 PART 79d 23h 19m.FP3	6288	9	3	29/12/2020 21:59	2020	12	29	21	23	31
1088	B Balchik 2020 11 14 FPOD_6288 file0 PART 79d 23h 19m.FP3	6288	9	3	29/12/2020 22:59	2020	12	29	22	0	42
1089	B Balchik 2020 11 14 FPOD_6288 file0 PART 79d 23h 19m.FP3	6288	9	3	29/12/2020 23:59	2020	12	29	23	1	37
1090	B Balchik 2020 11 14 FPOD_6288 file0 PART 79d 23h 19m.FP3	6288	9	3	30/12/2020 00:59	2020	12	30	0	2	25
1091	B Balchik 2020 11 14 FPOD_6288 file0 PART 79d 23h 19m.FP3	6288	9	3	30/12/2020 01:59	2020	12	30	1	3	32
1092	B Balchik 2020 11 14 FPOD_6288 file0 PART 79d 23h 19m.FP3	6288	9	3	30/12/2020 02:59	2020	12	30	2	4	19
1093	B Balchik 2020 11 14 FPOD_6288 file0 PART 79d 23h 19m.FP3	6288	9	3	30/12/2020 03:59	2020	12	30	3	5	12
1094	B Balchik 2020 11 14 FPOD_6288 file0 PART 79d 23h 19m.FP3	6288	9	3	30/12/2020 04:59	2020	12	30	4	6	37
1095	B Balchik 2020 11 14 FPOD_6288 file0 PART 79d 23h 19m.FP3	6288	9	3	30/12/2020 05:59	2020	12	30	5	7	45
1096	B Balchik 2020 11 14 FPOD_6288 file0 PART 79d 23h 19m.FP3	6288	9	3	30/12/2020 06:59	2020	12	30	6	8	54
1097	B Balchik 2020 11 14 FPOD_6288 file0 PART 79d 23h 19m.FP3	6288	9	3	30/12/2020 07:59	2020	12	30	7	9	49
1098	B Balchik 2020 11 14 FPOD_6288 file0 PART 79d 23h 19m.FP3	6288	9	3	30/12/2020 08:59	2020	12	30	8	10	28
1099	B Balchik 2020 11 14 FPOD_6288 file0 PART 79d 23h 19m.FP3	6288	9	3	30/12/2020 09:59	2020	12	30	9	11	37
1100	B Balchik 2020 11 14 FPOD_6288 file0 PART 79d 23h 19m.FP3	6288	9	3	30/12/2020 10:59	2020	12	30	10	12	26
1101	B Balchik 2020 11 14 FPOD_6288 file0 PART 79d 23h 19m.FP3	6288	9	3	30/12/2020 11:59	2020	12	30	11	13	34
1102	B Balchik 2020 11 14 FPOD_6288 file0 PART 79d 23h 19m.FP3	6288	9	3	30/12/2020 12:59	2020	12	30	12	14	35
1103	B Balchik 2020 11 14 FPOD_6288 file0 PART 79d 23h 19m.FP3	6288	9	3	30/12/2020 13:59	2020	12	30	13	15	21
1104	B Balchik 2020 11 14 FPOD_6288 file0 PART 79d 23h 19m.FP3	6288	9	3	30/12/2020 14:59	2020	12	30	14	16	15
1105	B Balchik 2020 11 14 FPOD_6288 file0 PART 79d 23h 19m.FP3	6288	9	3	30/12/2020 15:59	2020	12	30	15	17	45
1106	B Balchik 2020 11 14 FPOD_6288 file0 PART 79d 23h 19m.FP3	6288	9	3	30/12/2020 16:59	2020	12	30	16	18	42
1107	B Balchik 2020 11 14 FPOD_6288 file0 PART 79d 23h 19m.FP3	6288	9	3	30/12/2020 17:59	2020	12	30	17	19	41
1108	B Balchik 2020 11 14 FPOD_6288 file0 PART 79d 23h 19m.FP3	6288	9	3	30/12/2020 18:59	2020	12	30	18	20	28
1109	B Balchik 2020 11 14 FPOD_6288 file0 PART 79d 23h 19m.FP3	6288	9	3	30/12/2020 19:59	2020	12	30	19	21	30
1110	B Balchik 2020 11 14 FPOD_6288 file0 PART 79d 23h 19m.FP3	6288	9	3	30/12/2020 20:59	2020	12	30	20	22	20
1111	B Balchik 2020 11 14 FPOD_6288 file0 PART 79d 23h 19m.FP3	6288	9	3	30/12/2020 21:59	2020	12	30	21	23	29
1112	B Balchik 2020 11 14 FPOD_6288 file0 PART 79d 23h 19m.FP3	6288	9	3	30/12/2020 22:59	2020	12	30	22	0	6
1113	B Balchik 2020 11 14 FPOD_6288 file0 PART 79d 23h 19m.FP3	6288	9	3	30/12/2020 23:59	2020	12	30	23	1	39
1114	B Balchik 2020 11 14 FPOD_6288 file0 PART 79d 23h 19m.FP3	6288	9	3	31/12/2020 00:59	2020	12	31	0	2	39
1115	B Balchik 2020 11 14 FPOD_6288 file0 PART 79d 23h 19m.FP3	6288	9	3	31/12/2020 01:59	2020	12	31	1	3	12
1116	B Balchik 2020 11 14 FPOD_6288 file0 PART 79d 23h 19m.FP3	6288	9	3	31/12/2020 02:59	2020	12	31	2	4	0
1117	B Balchik 2020 11 14 FPOD_6288 file0 PART 79d 23h 19m.FP3	6288	9	3	31/12/2020 03:59	2020	12	31	3	5	2
1118	B Balchik 2020 11 14 FPOD_6288 file0 PART 79d 23h 19m.FP3	6288	9	3	31/12/2020 04:59	2020	12	31	4	6	36
1119	B Balchik 2020 11 14 FPOD_6288 file0 PART 79d 23h 19m.FP3	6288	9	3	31/12/2020 05:59	2020	12	31	5	7	9
1120	B Balchik 2020 11 14 FPOD_6288 file0 PART 79d 23h 19m.FP3	6288	9	3	31/12/2020 06:59	2020	12	31	6	8	9
1121	B Balchik 2020 11 14 FPOD_6288 file0 PART 79d 23h 19m.FP3	6288	9	3	31/12/2020 07:59	2020	12	31	7	9	20
1122	B Balchik 2020 11 14 FPOD_6288 file0 PART 79d 23h 19m.FP3	6288	9	3	31/12/2020 08:59	2020	12	31	8	10	51
1123	B Balchik 2020 11 14 FPOD_6288 file0 PART 79d 23h 19m.FP3	6288	9	3	31/12/2020 09:59	2020	12	31	9	11	55
1124	B Balchik 2020 11 14 FPOD_6288 file0 PART 79d 23h 19m.FP3	6288	9	3	31/12/2020 10:59	2020	12	31	10	12	52
1125	B Balchik 2020 11 14 FPOD_6288 file0 PART 79d 23h 19m.FP3	6288	9	3	31/12/2020 11:59	2020	12	31	11	13	17
1126	B Balchik 2020 11 14 FPOD_6288 file0 PART 79d 23h 19m.FP3	6288	9	3	31/12/2020 12:59	2020	12	31	12	14	12
1127	B Balchik 2020 11 14 FPOD_6288 file0 PART 79d 23h 19m.FP3	6288	9	3	31/12/2020 13:59	2020	12	31	13	15	5
1128	B Balchik 2020 11 14 FPOD_6288 file0 PART 79d 23h 19m.FP3	6288	9	3	31/12/2020 14:59	2020	12	31	14	16	17
1129	B Balchik 2020 11 14 FPOD_6288 file0 PART 79d 23h 19m.FP3	6288	9	3	31/12/2020 15:59	2020	12	31	15	17	41
1130	B Balchik 2020 11 14 FPOD_6288 file0 PART 79d 23h 19m.FP3	6288	9	3	31/12/2020 16:59	2020	12	31	16	18	39
1131	B Balchik 2020 11 14 FPOD_6288 file0 PART 79d 23h 19m.FP3	6288	9	3	31/12/2020 17:59	2020	12	31	17	19	40
1132	B Balchik 2020 11 14 FPOD_6288 file0 PART 79d 23h 19m.FP3	6288	9	3	31/12/2020 18:59	2020	12	31	18	20	44
1133	B Balchik 2020 11 14 FPOD_6288 file0 PART 79d 23h 19m.FP3	6288	9	3	31/12/2020 19:59	2020	12	31	19	21	44
1134	B Balchik 2020 11 14 FPOD_6288 file0 PART 79d 23h 19m.FP3	6288	9	3	31/12/2020 20:59	2020	12	31	20	22	29
1135	B Balchik 2020 11 14 FPOD_6288 file0 PART 79d 23h 19m.FP3	6288	9	3	31/12/2020 21:59	2020	12	31	21	23	7
1136	B Balchik 2020 11 14 FPOD_6288 file0 PART 79d 23h 19m.FP3	6288	9	3	31/12/2020 22:59	2020	12	31	22	0	0
1137	B Balchik 2020 11 14 FPOD_6288 file0 PART 79d 23h 19m.FP3	6288	9	3	31/12/2020 23:59	2020	12	31	23	1	23
1138	B Balchik 2020 11 14 FPOD_6288 file0 PART 79d 23h 19m.FP3	6288	9	3	01/01/2021 00:59	2021	1	1	0	2	14
1139	B Balchik 2020 11 14 FPOD_6288 file0 PART 79d 23h 19m.FP3	6288	9	3	01/01/2021 01:59	2021	1	1	1	3	21
1140	B Balchik 2020 11 14 FPOD_6288 file0 PART 79d 23h 19m.FP3	6288	9	3	01/01/2021 02:59	2021	1	1	2	4	4
1141	B Balchik 2020 11 14 FPOD_6288 file0 PART 79d 23h 19m.FP3	6288	9	3	01/01/2021 03:59	2021	1	1	3	5	37
1142	B Balchik 2020 11 14 FPOD_6288 file0 PART 79d 23h 19m.FP3	6288	9	3	01/01/2021 04:59	2021	1	1	4	6	28
1143	B Balchik 2020 11 14 FPOD_6288 file0 PART 79d 23h 19m.FP3	6288	9	3	01/01/2021 05:59	2021	1	1	5	7	53
1144	B Balchik 2020 11 14 FPOD_6288 file0 PART 79d 23h 19m.FP3	6288	9	3	01/01/2021 06:59	2021	1	1	6	8	27
1145	B Balchik 2020 11 14 FPOD_6288 file0 PART 79d 23h 19m.FP3	6288	9	3	01/01/2021 07:59	2021	1	1	7	9	26
1146	B Balchik 2020 11 14 FPOD_6288 file0 PART 79d 23h 19m.FP3	6288	9	3	01/01/2021 08:59	2021	1	1	8	10	6
1147	B Balchik 2020 11 14 FPOD_6288 file0 PART 79d 23h 19m.FP3	6288	9	3	01/01/2021 09:59	2021	1	1	9	11	10
1148	B Balchik 2020 11 14 FPOD_6288 file0 PART 79d 23h 19m.FP3	6288	9	3	01/01/2021 10:59	2021	1	1	10	12	10
1149	B Balchik 2020 11 14 FPOD_6288 file0 PART 79d 23h 19m.FP3	6288	9	3	01/01/2021 11:59	2021	1	1	11	13	50
1150	B Balchik 2020 11 14 FPOD_6288 file0 PART 79d 23h 19m.FP3	6288	9	3	01/01/2021 12:59	2021	1	1	12	14	31
1151	B Balchik 2020 11 14 FPOD_6288 file0 PART 79d 23h 19m.FP3	6288	9	3	01/01/2021 13:59	2021	1	1	13	15	23
1152	B Balchik 2020 11 14 FPOD_6288 file0 PART 79d 23h 19m.FP3	6288	9	3	01/01/2021 14:59	2021	1	1	14	16	52
1153	B Balchik 2020 11 14 FPOD_6288 file0 PART 79d 23h 19m.FP3	6288	9	3	01/01/2021 15:59	2021	1	1	15	17	36
1154	B Balchik 2020 11 14 FPOD_6288 file0 PART 79d 23h 19m.FP3	6288	9	3	01/01/2021 16:59	2021	1	1	16	18	20
1155	B Balchik 2020 11 14 FPOD_6288 file0 PART 79d 23h 19m.FP3	6288	9	3	01/01/2021 17:59	2021	1	1	17	19	12
1156	B Balchik 2020 11 14 FPOD_6288 file0 PART 79d 23h 19m.FP3	6288	9	3	01/01/2021 18:59	2021	1	1	18	20	12
1157	B Balchik 2020 11 14 FPOD_6288 file0 PART 79d 23h 19m.FP3	6288	9	3	01/01/2021 19:59	2021	1	1	19	21	34
1158	B Balchik 2020 11 14 FPOD_6288 file0 PART 79d 23h 19m.FP3	6288	9	3	01/01/2021 20:59	2021	1	1	20	22	42
1159	B Balchik 2020 11 14 FPOD_6288 file0 PART 79d 23h 19m.FP3	6288	9	3	01/01/2021 21:59	2021	1	1	21	23	34
1160	B Balchik 2020 11 14 FPOD_6288 file0 PART 79d 23h 19m.FP3	6288	9	3	01/01/2021 22:59	2021	1	1	22	0	54
1161	B Balchik 2020 11 14 FPOD_6288 file0 PART 79d 23h 19m.FP3	6288	9	3	01/01/2021 23:59	2021	1	1	23	1	39
1162	B Balchik 2020 11 14 FPOD_6288 file0 PART 79d 23h 19m.FP3	6288	9	3	02/01/2021 00:59	2021	1	2	0	2	19
1163	B Balchik 2020 11 14 FPOD_6288 file0 PART 79d 23h 19m.FP3	6288	9	3	02/01/2021 01:59	2021	1	2	1	3	58
1164	B Balchik 2020 11 14 FPOD_6288 file0 PART 79d 23h 19m.FP3	6288	9	3	02/01/2021 02:59	2021	1	2	2	4	60
1165	B Balchik 2020 11 14 FPOD_6288 file0 PART 79d 23h 19m.FP3	6288	9	3	02/01/2021 03:59	2021	1	2	3	5	52
1166	B Balchik 2020 11 14 FPOD_6288 file0 PART 79d 23h 19m.FP3	6288	9	3	02/01/2021 04:59	2021	1	2	4	6	56
1167	B Balchik 2020 11 14 FPOD_6288 file0 PART 79d 23h 19m.FP3	6288	9	3	02/01/2021 05:59	2021	1	2	5	7	52
1168	B Balchik 2020 11 14 FPOD_6288 file0 PART 79d 23h 19m.FP3	6288	9	3	02/01/2021 06:59	2021	1	2	6	8	44
1169	B Balchik 2020 11 14 FPOD_6288 file0 PART 79d 23h 19m.FP3	6288	9	3	02/01/2021 07:59	2021	1	2	7	9	42
1170	B Balchik 2020 11 14 FPOD_6288 file0 PART 79d 23h 19m.FP3	6288	9	3	02/01/2021 08:59	2021	1	2	8	10	35
1171	B Balchik 2020 11 14 FPOD_6288 file0 PART 79d 23h 19m.FP3	6288	9	3	02/01/2021 09:59	2021	1	2	9	11	9
1172	B Balchik 2020 11 14 FPOD_6288 file0 PART 79d 23h 19m.FP3	6288	9	3	02/01/2021 10:59	2021	1	2	10	12	21
1173	B Balchik 2020 11 14 FPOD_6288 file0 PART 79d 23h 19m.FP3	6288	9	3	02/01/2021 11:59	2021	1	2	11	13	32
1174	B Balchik 2020 11 14 FPOD_6288 file0 PART 79d 23h 19m.FP3	6288	9	3	02/01/2021 12:59	2021	1	2	12	14	0
1175	B Balchik 2020 11 14 FPOD_6288 file0 PART 79d 23h 19m.FP3	6288	9	3	02/01/2021 13:59	2021	1	2	13	15	40
1176	B Balchik 2020 11 14 FPOD_6288 file0 PART 79d 23h 19m.FP3	6288	9	3	02/01/2021 14:59	2021	1	2	14	16	22
1177	B Balchik 2020 11 14 FPOD_6288 file0 PART 79d 23h 19m.FP3	6288	9	3	02/01/2021 15:59	2021	1	2	15	17	58
1178	B Balchik 2020 11 14 FPOD_6288 file0 PART 79d 23h 19m.FP3	6288	9	3	02/01/2021 16:59	2021	1	2	16	18	49
1179	B Balchik 2020 11 14 FPOD_6288 file0 PART 79d 23h 19m.FP3	6288	9	3	02/01/2021 17:59	2021	1	2	17	19	49
1180	B Balchik 2020 11 14 FPOD_6288 file0 PART 79d 23h 19m.FP3	6288	9	3	02/01/2021 18:59	2021	1	2	18	20	31
1181	B Balchik 2020 11 14 FPOD_6288 file0 PART 79d 23h 19m.FP3	6288	9	3	02/01/2021 19:59	2021	1	2	19	21	0
1182	B Balchik 2020 11 14 FPOD_6288 file0 PART 79d 23h 19m.FP3	6288	9	3	02/01/2021 20:59	2021	1	2	20	22	0
1183	B Balchik 2020 11 14 FPOD_6288 file0 PART 79d 23h 19m.FP3	6288	9	3	02/01/2021 21:59	2021	1	2	21	23	5
1184	B Balchik 2020 11 14 FPOD_6288 file0 PART 79d 23h 19m.FP3	6288	9	3	02/01/2021 22:59	2021	1	2	22	0	7
1185	B Balchik 2020 11 14 FPOD_6288 file0 PART 79d 23h 19m.FP3	6288	9	3	02/01/2021 23:59	2021	1	2	23	1	24
1186	B Balchik 2020 11 14 FPOD_6288 file0 PART 79d 23h 19m.FP3	6288	9	3	03/01/2021 00:59	2021	1	3	0	2	29
1187	B Balchik 2020 11 14 FPOD_6288 file0 PART 79d 23h 19m.FP3	6288	9	3	03/01/2021 01:59	2021	1	3	1	3	14
1188	B Balchik 2020 11 14 FPOD_6288 file0 PART 79d 23h 19m.FP3	6288	9	3	03/01/2021 02:59	2021	1	3	2	4	39
1189	B Balchik 2020 11 14 FPOD_6288 file0 PART 79d 23h 19m.FP3	6288	9	3	03/01/2021 03:59	2021	1	3	3	5	26
1190	B Balchik 2020 11 14 FPOD_6288 file0 PART 79d 23h 19m.FP3	6288	9	3	03/01/2021 04:59	2021	1	3	4	6	20
1191	B Balchik 2020 11 14 FPOD_6288 file0 PART 79d 23h 19m.FP3	6288	9	3	03/01/2021 05:59	2021	1	3	5	7	54
1192	B Balchik 2020 11 14 FPOD_6288 file0 PART 79d 23h 19m.FP3	6288	9	3	03/01/2021 06:59	2021	1	3	6	8	45
1193	B Balchik 2020 11 14 FPOD_6288 file0 PART 79d 23h 19m.FP3	6288	9	3	03/01/2021 07:59	2021	1	3	7	9	8
1194	B Balchik 2020 11 14 FPOD_6288 file0 PART 79d 23h 19m.FP3	6288	9	3	03/01/2021 08:59	2021	1	3	8	10	34
1195	B Balchik 2020 11 14 FPOD_6288 file0 PART 79d 23h 19m.FP3	6288	9	3	03/01/2021 09:59	2021	1	3	9	11	48
1196	B Balchik 2020 11 14 FPOD_6288 file0 PART 79d 23h 19m.FP3	6288	9	3	03/01/2021 10:59	2021	1	3	10	12	15
1197	B Balchik 2020 11 14 FPOD_6288 file0 PART 79d 23h 19m.FP3	6288	9	3	03/01/2021 11:59	2021	1	3	11	13	0
1198	B Balchik 2020 11 14 FPOD_6288 file0 PART 79d 23h 19m.FP3	6288	9	3	03/01/2021 12:59	2021	1	3	12	14	7
1199	B Balchik 2020 11 14 FPOD_6288 file0 PART 79d 23h 19m.FP3	6288	9	3	03/01/2021 13:59	2021	1	3	13	15	17
1200	B Balchik 2020 11 14 FPOD_6288 file0 PART 79d 23h 19m.FP3	6288	9	3	03/01/2021 14:59	2021	1	3	14	16	56
1201	B Balchik 2020 11 14 FPOD_6288 file0 PART 79d 23h 19m.FP3	6288	9	3	03/01/2021 15:59	2021	1	3	15	17	54
1202	B Balchik 2020 11 14 FPOD_6288 file0 PART 79d 23h 19m.FP3	6288	9	3	03/01/2021 16:59	2021	1	3	16	18	37
1203	B Balchik 2020 11 14 FPOD_6288 file0 PART 79d 23h 19m.FP3	6288	9	3	03/01/2021 17:59	2021	1	3	17	19	7
1204	B Balchik 2020 11 14 FPOD_6288 file0 PART 79d 23h 19m.FP3	6288	9	3	03/01/2021 18:59	2021	1	3	18	20	27
1205	B Balchik 2020 11 14 FPOD_6288 file0 PART 79d 23h 19m.FP3	6288	9	3	03/01/2021 19:59	2021	1	3	19	21	0
1206	B Balchik 2020 11 14 FPOD_6288 file0 PART 79d 23h 19m.FP3	6288	9	3	03/01/2021 20:59	2021	1	3	20	22	10
1207	B Balchik 2020 11 14 FPOD_6288 file0 PART 79d 23h 19m.FP3	6288	9	3	03/01/2021 21:59	2021	1	3	21	23	7
1208	B Balchik 2020 11 14 FPOD_6288 file0 PART 79d 23h 19m.FP3	6288	9	3	03/01/2021 22:59	2021	1	3	22	0	0
1209	B Balchik 2020 11 14 FPOD_6288 file0 PART 79d 23h 19m.FP3	6288	9	3	03/01/2021 23:59	2021	1	3	23	1	0
1210	B Balchik 2020 11 14 FPOD_6288 file0 PART 79d 23h 19m.FP3	6288	9	3	04/01/2021 00:59	2021	1	4	0	2	0
1211	B Balchik 2020 11 14 FPOD_6288 file0 PART 79d 23h 19m.FP3	6288	9	3	04/01/2021 01:59	2021	1	4	1	3	9
1212	B Balchik 2020 11 14 FPOD_6288 file0 PART 79d 23h 19m.FP3	6288	9	3	04/01/2021 02:59	2021	1	4	2	4	9
1213	B Balchik 2020 11 14 FPOD_6288 file0 PART 79d 23h 19m.FP3	6288	9	3	04/01/2021 03:59	2021	1	4	3	5	27
1214	B Balchik 2020 11 14 FPOD_6288 file0 PART 79d 23h 19m.FP3	6288	9	3	04/01/2021 04:59	2021	1	4	4	6	55
1215	B Balchik 2020 11 14 FPOD_6288 file0 PART 79d 23h 19m.FP3	6288	9	3	04/01/2021 05:59	2021	1	4	5	7	50
1216	B Balchik 2020 11 14 FPOD_6288 file0 PART 79d 23h 19m.FP3	6288	9	3	04/01/2021 06:59	2021	1	4	6	8	50
1217	B Balchik 2020 11 14 FPOD_6288 file0 PART 79d 23h 19m.FP3	6288	9	3	04/01/2021 07:59	2021	1	4	7	9	59
1218	B Balchik 2020 11 14 FPOD_6288 file0 PART 79d 23h 19m.FP3	6288	9	3	04/01/2021 08:59	2021	1	4	8	10	59
1219	B Balchik 2020 11 14 FPOD_6288 file0 PART 79d 23h 19m.FP3	6288	9	3	04/01/2021 09:59	2021	1	4	9	11	46
1220	B Balchik 2020 11 14 FPOD_6288 file0 PART 79d 23h 19m.FP3	6288	9	3	04/01/2021 10:59	2021	1	4	10	12	44
1221	B Balchik 2020 11 14 FPOD_6288 file0 PART 79d 23h 19m.FP3	6288	9	3	04/01/2021 11:59	2021	1	4	11	13	53
1222	B Balchik 2020 11 14 FPOD_6288 file0 PART 79d 23h 19m.FP3	6288	9	3	04/01/2021 12:59	2021	1	4	12	14	27
1223	B Balchik 2020 11 14 FPOD_6288 file0 PART 79d 23h 19m.FP3	6288	9	3	04/01/2021 13:59	2021	1	4	13	15	35
1224	B Balchik 2020 11 14 FPOD_6288 file0 PART 79d 23h 19m.FP3	6288	9	3	04/01/2021 14:59	2021	1	4	14	16	37
1225	B Balchik 2020 11 14 FPOD_6288 file0 PART 79d 23h 19m.FP3	6288	9	3	04/01/2021 15:59	2021	1	4	15	17	55
1226	B Balchik 2020 11 14 FPOD_6288 file0 PART 79d 23h 19m.FP3	6288	9	3	04/01/2021 16:59	2021	1	4	16	18	44
1227	B Balchik 2020 11 14 FPOD_6288 file0 PART 79d 23h 19m.FP3	6288	9	3	04/01/2021 17:59	2021	1	4	17	19	0
1228	B Balchik 2020 11 14 FPOD_6288 file0 PART 79d 23h 19m.FP3	6288	9	3	04/01/2021 18:59	2021	1	4	18	20	0
1229	B Balchik 2020 11 14 FPOD_6288 file0 PART 79d 23h 19m.FP3	6288	9	3	04/01/2021 19:59	2021	1	4	19	21	0
1230	B Balchik 2020 11 14 FPOD_6288 file0 PART 79d 23h 19m.FP3	6288	9	3	04/01/2021 20:59	2021	1	4	20	22	0
1231	B Balchik 2020 11 14 FPOD_6288 file0 PART 79d 23h 19m.FP3	6288	9	3	04/01/2021 21:59	2021	1	4	21	23	10
1232	B Balchik 2020 11 14 FPOD_6288 file0 PART 79d 23h 19m.FP3	6288	9	3	04/01/2021 22:59	2021	1	4	22	0	0
1233	B Balchik 2020 11 14 FPOD_6288 file0 PART 79d 23h 19m.FP3	6288	9	3	04/01/2021 23:59	2021	1	4	23	1	0
1234	B Balchik 2020 11 14 FPOD_6288 file0 PART 79d 23h 19m.FP3	6288	9	3	05/01/2021 00:59	2021	1	5	0	2	0
1235	B Balchik 2020 11 14 FPOD_6288 file0 PART 79d 23h 19m.FP3	6288	9	3	05/01/2021 01:59	2021	1	5	1	3	0
1236	B Balchik 2020 11 14 FPOD_6288 file0 PART 79d 23h 19m.FP3	6288	9	3	05/01/2021 02:59	2021	1	5	2	4	33
1237	B Balchik 2020 11 14 FPOD_6288 file0 PART 79d 23h 19m.FP3	6288	9	3	05/01/2021 03:59	2021	1	5	3	5	41
1238	B Balchik 2020 11 14 FPOD_6288 file0 PART 79d 23h 19m.FP3	6288	9	3	05/01/2021 04:59	2021	1	5	4	6	30
1239	B Balchik 2020 11 14 FPOD_6288 file0 PART 79d 23h 19m.FP3	6288	9	3	05/01/2021 05:59	2021	1	5	5	7	48
1240	B Balchik 2020 11 14 FPOD_6288 file0 PART 79d 23h 19m.FP3	6288	9	3	05/01/2021 06:59	2021	1	5	6	8	52
1241	B Balchik 2020 11 14 FPOD_6288 file0 PART 79d 23h 19m.FP3	6288	9	3	05/01/2021 07:59	2021	1	5	7	9	45
1242	B Balchik 2020 11 14 FPOD_6288 file0 PART 79d 23h 19m.FP3	6288	9	3	05/01/2021 08:59	2021	1	5	8	10	22
1243	B Balchik 2020 11 14 FPOD_6288 file0 PART 79d 23h 19m.FP3	6288	9	3	05/01/2021 09:59	2021	1	5	9	11	33
1244	B Balchik 2020 11 14 FPOD_6288 file0 PART 79d 23h 19m.FP3	6288	9	3	05/01/2021 10:59	2021	1	5	10	12	9
1245	B Balchik 2020 11 14 FPOD_6288 file0 PART 79d 23h 19m.FP3	6288	9	3	05/01/2021 11:59	2021	1	5	11	13	46
1246	B Balchik 2020 11 14 FPOD_6288 file0 PART 79d 23h 19m.FP3	6288	9	3	05/01/2021 12:59	2021	1	5	12	14	25
1247	B Balchik 2020 11 14 FPOD_6288 file0 PART 79d 23h 19m.FP3	6288	9	3	05/01/2021 13:59	2021	1	5	13	15	40
1248	B Balchik 2020 11 14 FPOD_6288 file0 PART 79d 23h 19m.FP3	6288	9	3	05/01/2021 14:59	2021	1	5	14	16	31
1249	B Balchik 2020 11 14 FPOD_6288 file0 PART 79d 23h 19m.FP3	6288	9	3	05/01/2021 15:59	2021	1	5	15	17	35
1250	B Balchik 2020 11 14 FPOD_6288 file0 PART 79d 23h 19m.FP3	6288	9	3	05/01/2021 16:59	2021	1	5	16	18	41
1251	B Balchik 2020 11 14 FPOD_6288 file0 PART 79d 23h 19m.FP3	6288	9	3	05/01/2021 17:59	2021	1	5	17	19	15
1252	B Balchik 2020 11 14 FPOD_6288 file0 PART 79d 23h 19m.FP3	6288	9	3	05/01/2021 18:59	2021	1	5	18	20	12
1253	B Balchik 2020 11 14 FPOD_6288 file0 PART 79d 23h 19m.FP3	6288	9	3	05/01/2021 19:59	2021	1	5	19	21	56
1254	B Balchik 2020 11 14 FPOD_6288 file0 PART 79d 23h 19m.FP3	6288	9	3	05/01/2021 20:59	2021	1	5	20	22	11
1255	B Balchik 2020 11 14 FPOD_6288 file0 PART 79d 23h 19m.FP3	6288	9	3	05/01/2021 21:59	2021	1	5	21	23	28
1256	B Balchik 2020 11 14 FPOD_6288 file0 PART 79d 23h 19m.FP3	6288	9	3	05/01/2021 22:59	2021	1	5	22	0	55
1257	B Balchik 2020 11 14 FPOD_6288 file0 PART 79d 23h 19m.FP3	6288	9	3	05/01/2021 23:59	2021	1	5	23	1	8
1258	B Balchik 2020 11 14 FPOD_6288 file0 PART 79d 23h 19m.FP3	6288	9	3	06/01/2021 00:59	2021	1	6	0	2	34
1259	B Balchik 2020 11 14 FPOD_6288 file0 PART 79d 23h 19m.FP3	6288	9	3	06/01/2021 01:59	2021	1	6	1	3	21
1260	B Balchik 2020 11 14 FPOD_6288 file0 PART 79d 23h 19m.FP3	6288	9	3	06/01/2021 02:59	2021	1	6	2	4	33
1261	B Balchik 2020 11 14 FPOD_6288 file0 PART 79d 23h 19m.FP3	6288	9	3	06/01/2021 03:59	2021	1	6	3	5	50
1262	B Balchik 2020 11 14 FPOD_6288 file0 PART 79d 23h 19m.FP3	6288	9	3	06/01/2021 04:59	2021	1	6	4	6	40
1263	B Balchik 2020 11 14 FPOD_6288 file0 PART 79d 23h 19m.FP3	6288	9	3	06/01/2021 05:59	2021	1	6	5	7	22
1264	B Balchik 2020 11 14 FPOD_6288 file0 PART 79d 23h 19m.FP3	6288	9	3	06/01/2021 06:59	2021	1	6	6	8	53
1265	B Balchik 2020 11 14 FPOD_6288 file0 PART 79d 23h 19m.FP3	6288	9	3	06/01/2021 07:59	2021	1	6	7	9	3
1266	B Balchik 2020 11 14 FPOD_6288 file0 PART 79d 23h 19m.FP3	6288	9	3	06/01/2021 08:59	2021	1	6	8	10	0
1267	B Balchik 2020 11 14 FPOD_6288 file0 PART 79d 23h 19m.FP3	6288	9	3	06/01/2021 09:59	2021	1	6	9	11	0
1268	B Balchik 2020 11 14 FPOD_6288 file0 PART 79d 23h 19m.FP3	6288	9	3	06/01/2021 10:59	2021	1	6	10	12	1
1269	B Balchik 2020 11 14 FPOD_6288 file0 PART 79d 23h 19m.FP3	6288	9	3	06/01/2021 11:59	2021	1	6	11	13	3
1270	B Balchik 2020 11 14 FPOD_6288 file0 PART 79d 23h 19m.FP3	6288	9	3	06/01/2021 12:59	2021	1	6	12	14	0
1271	B Balchik 2020 11 14 FPOD_6288 file0 PART 79d 23h 19m.FP3	6288	9	3	06/01/2021 13:59	2021	1	6	13	15	9
1272	B Balchik 2020 11 14 FPOD_6288 file0 PART 79d 23h 19m.FP3	6288	9	3	06/01/2021 14:59	2021	1	6	14	16	29
1273	B Balchik 2020 11 14 FPOD_6288 file0 PART 79d 23h 19m.FP3	6288	9	3	06/01/2021 15:59	2021	1	6	15	17	48
1274	B Balchik 2020 11 14 FPOD_6288 file0 PART 79d 23h 19m.FP3	6288	9	3	06/01/2021 16:59	2021	1	6	16	18	29
1275	B Balchik 2020 11 14 FPOD_6288 file0 PART 79d 23h 19m.FP3	6288	9	3	06/01/2021 17:59	2021	1	6	17	19	47
1276	B Balchik 2020 11 14 FPOD_6288 file0 PART 79d 23h 19m.FP3	6288	9	3	06/01/2021 18:59	2021	1	6	18	20	34
1277	B Balchik 2020 11 14 FPOD_6288 file0 PART 79d 23h 19m.FP3	6288	9	3	06/01/2021 19:59	2021	1	6	19	21	52
1278	B Balchik 2020 11 14 FPOD_6288 file0 PART 79d 23h 19m.FP3	6288	9	3	06/01/2021 20:59	2021	1	6	20	22	55
1279	B Balchik 2020 11 14 FPOD_6288 file0 PART 79d 23h 19m.FP3	6288	9	3	06/01/2021 21:59	2021	1	6	21	23	19
1280	B Balchik 2020 11 14 FPOD_6288 file0 PART 79d 23h 19m.FP3	6288	9	3	06/01/2021 22:59	2021	1	6	22	0	34
1281	B Balchik 2020 11 14 FPOD_6288 file0 PART 79d 23h 19m.FP3	6288	9	3	06/01/2021 23:59	2021	1	6	23	1	36
1282	B Balchik 2020 11 14 FPOD_6288 file0 PART 79d 23h 19m.FP3	6288	9	3	07/01/2021 00:59	2021	1	7	0	2	32
1283	B Balchik 2020 11 14 FPOD_6288 file0 PART 79d 23h 19m.FP3	6288	9	3	07/01/2021 01:59	2021	1	7	1	3	57
1284	B Balchik 2020 11 14 FPOD_6288 file0 PART 79d 23h 19m.FP3	6288	9	3	07/01/2021 02:59	2021	1	7	2	4	53
1285	B Balchik 2020 11 14 FPOD_6288 file0 PART 79d 23h 19m.FP3	6288	9	3	07/01/2021 03:59	2021	1	7	3	5	41
1286	B Balchik 2020 11 14 FPOD_6288 file0 PART 79d 23h 19m.FP3	6288	9	3	07/01/2021 04:59	2021	1	7	4	6	16
1287	B Balchik 2020 11 14 FPOD_6288 file0 PART 79d 23h 19m.FP3	6288	9	3	07/01/2021 05:59	2021	1	7	5	7	13
1288	B Balchik 2020 11 14 FPOD_6288 file0 PART 79d 23h 19m.FP3	6288	9	3	07/01/2021 06:59	2021	1	7	6	8	0
1289	B Balchik 2020 11 14 FPOD_6288 file0 PART 79d 23h 19m.FP3	6288	9	3	07/01/2021 07:59	2021	1	7	7	9	13
1290	B Balchik 2020 11 14 FPOD_6288 file0 PART 79d 23h 19m.FP3	6288	9	3	07/01/2021 08:59	2021	1	7	8	10	9
1291	B Balchik 2020 11 14 FPOD_6288 file0 PART 79d 23h 19m.FP3	6288	9	3	07/01/2021 09:59	2021	1	7	9	11	19
1292	B Balchik 2020 11 14 FPOD_6288 file0 PART 79d 23h 19m.FP3	6288	9	3	07/01/2021 10:59	2021	1	7	10	12	48
1293	B Balchik 2020 11 14 FPOD_6288 file0 PART 79d 23h 19m.FP3	6288	9	3	07/01/2021 11:59	2021	1	7	11	13	10
1294	B Balchik 2020 11 14 FPOD_6288 file0 PART 79d 23h 19m.FP3	6288	9	3	07/01/2021 12:59	2021	1	7	12	14	0
1295	B Balchik 2020 11 14 FPOD_6288 file0 PART 79d 23h 19m.FP3	6288	9	3	07/01/2021 13:59	2021	1	7	13	15	4
1296	B Balchik 2020 11 14 FPOD_6288 file0 PART 79d 23h 19m.FP3	6288	9	3	07/01/2021 14:59	2021	1	7	14	16	3
1297	B Balchik 2020 11 14 FPOD_6288 file0 PART 79d 23h 19m.FP3	6288	9	3	07/01/2021 15:59	2021	1	7	15	17	15
1298	B Balchik 2020 11 14 FPOD_6288 file0 PART 79d 23h 19m.FP3	6288	9	3	07/01/2021 16:59	2021	1	7	16	18	7
1299	B Balchik 2020 11 14 FPOD_6288 file0 PART 79d 23h 19m.FP3	6288	9	3	07/01/2021 17:59	2021	1	7	17	19	0
1300	B Balchik 2020 11 14 FPOD_6288 file0 PART 79d 23h 19m.FP3	6288	9	3	07/01/2021 18:59	2021	1	7	18	20	0
1301	B Balchik 2020 11 14 FPOD_6288 file0 PART 79d 23h 19m.FP3	6288	9	3	07/01/2021 19:59	2021	1	7	19	21	0
1302	B Balchik 2020 11 14 FPOD_6288 file0 PART 79d 23h 19m.FP3	6288	9	3	07/01/2021 20:59	2021	1	7	20	22	6
1303	B Balchik 2020 11 14 FPOD_6288 file0 PART 79d 23h 19m.FP3	6288	9	3	07/01/2021 21:59	2021	1	7	21	23	24
1304	B Balchik 2020 11 14 FPOD_6288 file0 PART 79d 23h 19m.FP3	6288	9	3	07/01/2021 22:59	2021	1	7	22	0	57
1305	B Balchik 2020 11 14 FPOD_6288 file0 PART 79d 23h 19m.FP3	6288	9	3	07/01/2021 23:59	2021	1	7	23	1	53
1306	B Balchik 2020 11 14 FPOD_6288 file0 PART 79d 23h 19m.FP3	6288	9	3	08/01/2021 00:59	2021	1	8	0	2	49
1307	B Balchik 2020 11 14 FPOD_6288 file0 PART 79d 23h 19m.FP3	6288	9	3	08/01/2021 01:59	2021	1	8	1	3	35
1308	B Balchik 2020 11 14 FPOD_6288 file0 PART 79d 23h 19m.FP3	6288	9	3	08/01/2021 02:59	2021	1	8	2	4	10
1309	B Balchik 2020 11 14 FPOD_6288 file0 PART 79d 23h 19m.FP3	6288	9	3	08/01/2021 03:59	2021	1	8	3	5	30
1310	B Balchik 2020 11 14 FPOD_6288 file0 PART 79d 23h 19m.FP3	6288	9	3	08/01/2021 04:59	2021	1	8	4	6	16
1311	B Balchik 2020 11 14 FPOD_6288 file0 PART 79d 23h 19m.FP3	6288	9	3	08/01/2021 05:59	2021	1	8	5	7	8
1312	B Balchik 2020 11 14 FPOD_6288 file0 PART 79d 23h 19m.FP3	6288	9	3	08/01/2021 06:59	2021	1	8	6	8	25
1313	B Balchik 2020 11 14 FPOD_6288 file0 PART 79d 23h 19m.FP3	6288	9	3	08/01/2021 07:59	2021	1	8	7	9	33
1314	B Balchik 2020 11 14 FPOD_6288 file0 PART 79d 23h 19m.FP3	6288	9	3	08/01/2021 08:59	2021	1	8	8	10	4
1315	B Balchik 2020 11 14 FPOD_6288 file0 PART 79d 23h 19m.FP3	6288	9	3	08/01/2021 09:59	2021	1	8	9	11	0
1316	B Balchik 2020 11 14 FPOD_6288 file0 PART 79d 23h 19m.FP3	6288	9	3	08/01/2021 10:59	2021	1	8	10	12	0
1317	B Balchik 2020 11 14 FPOD_6288 file0 PART 79d 23h 19m.FP3	6288	9	3	08/01/2021 11:59	2021	1	8	11	13	0
1318	B Balchik 2020 11 14 FPOD_6288 file0 PART 79d 23h 19m.FP3	6288	9	3	08/01/2021 12:59	2021	1	8	12	14	0
1319	B Balchik 2020 11 14 FPOD_6288 file0 PART 79d 23h 19m.FP3	6288	9	3	08/01/2021 13:59	2021	1	8	13	15	7
1320	B Balchik 2020 11 14 FPOD_6288 file0 PART 79d 23h 19m.FP3	6288	9	3	08/01/2021 14:59	2021	1	8	14	16	11
1321	B Balchik 2020 11 14 FPOD_6288 file0 PART 79d 23h 19m.FP3	6288	9	3	08/01/2021 15:59	2021	1	8	15	17	6
1322	B Balchik 2020 11 14 FPOD_6288 file0 PART 79d 23h 19m.FP3	6288	9	3	08/01/2021 16:59	2021	1	8	16	18	5
1323	B Balchik 2020 11 14 FPOD_6288 file0 PART 79d 23h 19m.FP3	6288	9	3	08/01/2021 17:59	2021	1	8	17	19	9
1324	B Balchik 2020 11 14 FPOD_6288 file0 PART 79d 23h 19m.FP3	6288	9	3	08/01/2021 18:59	2021	1	8	18	20	0
1325	B Balchik 2020 11 14 FPOD_6288 file0 PART 79d 23h 19m.FP3	6288	9	3	08/01/2021 19:59	2021	1	8	19	21	10
1326	B Balchik 2020 11 14 FPOD_6288 file0 PART 79d 23h 19m.FP3	6288	9	3	08/01/2021 20:59	2021	1	8	20	22	3
1327	B Balchik 2020 11 14 FPOD_6288 file0 PART 79d 23h 19m.FP3	6288	9	3	08/01/2021 21:59	2021	1	8	21	23	0
1328	B Balchik 2020 11 14 FPOD_6288 file0 PART 79d 23h 19m.FP3	6288	9	3	08/01/2021 22:59	2021	1	8	22	0	37
1329	B Balchik 2020 11 14 FPOD_6288 file0 PART 79d 23h 19m.FP3	6288	9	3	08/01/2021 23:59	2021	1	8	23	1	19
1330	B Balchik 2020 11 14 FPOD_6288 file0 PART 79d 23h 19m.FP3	6288	9	3	09/01/2021 00:59	2021	1	9	0	2	1
1331	B Balchik 2020 11 14 FPOD_6288 file0 PART 79d 23h 19m.FP3	6288	9	3	09/01/2021 01:59	2021	1	9	1	3	5
1332	B Balchik 2020 11 14 FPOD_6288 file0 PART 79d 23h 19m.FP3	6288	9	3	09/01/2021 02:59	2021	1	9	2	4	12
1333	B Balchik 2020 11 14 FPOD_6288 file0 PART 79d 23h 19m.FP3	6288	9	3	09/01/2021 03:59	2021	1	9	3	5	8
1334	B Balchik 2020 11 14 FPOD_6288 file0 PART 79d 23h 19m.FP3	6288	9	3	09/01/2021 04:59	2021	1	9	4	6	0
1335	B Balchik 2020 11 14 FPOD_6288 file0 PART 79d 23h 19m.FP3	6288	9	3	09/01/2021 05:59	2021	1	9	5	7	0
1336	B Balchik 2020 11 14 FPOD_6288 file0 PART 79d 23h 19m.FP3	6288	9	3	09/01/2021 06:59	2021	1	9	6	8	7
1337	B Balchik 2020 11 14 FPOD_6288 file0 PART 79d 23h 19m.FP3	6288	9	3	09/01/2021 07:59	2021	1	9	7	9	2
1338	B Balchik 2020 11 14 FPOD_6288 file0 PART 79d 23h 19m.FP3	6288	9	3	09/01/2021 08:59	2021	1	9	8	10	0
1339	B Balchik 2020 11 14 FPOD_6288 file0 PART 79d 23h 19m.FP3	6288	9	3	09/01/2021 09:59	2021	1	9	9	11	0
1340	B Balchik 2020 11 14 FPOD_6288 file0 PART 79d 23h 19m.FP3	6288	9	3	09/01/2021 10:59	2021	1	9	10	12	0
1341	B Balchik 2020 11 14 FPOD_6288 file0 PART 79d 23h 19m.FP3	6288	9	3	09/01/2021 11:59	2021	1	9	11	13	9
1342	B Balchik 2020 11 14 FPOD_6288 file0 PART 79d 23h 19m.FP3	6288	9	3	09/01/2021 12:59	2021	1	9	12	14	0
1343	B Balchik 2020 11 14 FPOD_6288 file0 PART 79d 23h 19m.FP3	6288	9	3	09/01/2021 13:59	2021	1	9	13	15	0
1344	B Balchik 2020 11 14 FPOD_6288 file0 PART 79d 23h 19m.FP3	6288	9	3	09/01/2021 14:59	2021	1	9	14	16	7
1345	B Balchik 2020 11 14 FPOD_6288 file0 PART 79d 23h 19m.FP3	6288	9	3	09/01/2021 15:59	2021	1	9	15	17	0
1346	B Balchik 2020 11 14 FPOD_6288 file0 PART 79d 23h 19m.FP3	6288	9	3	09/01/2021 16:59	2021	1	9	16	18	10
1347	B Balchik 2020 11 14 FPOD_6288 file0 PART 79d 23h 19m.FP3	6288	9	3	09/01/2021 17:59	2021	1	9	17	19	6
1348	B Balchik 2020 11 14 FPOD_6288 file0 PART 79d 23h 19m.FP3	6288	9	3	09/01/2021 18:59	2021	1	9	18	20	0
1349	B Balchik 2020 11 14 FPOD_6288 file0 PART 79d 23h 19m.FP3	6288	9	3	09/01/2021 19:59	2021	1	9	19	21	0
1350	B Balchik 2020 11 14 FPOD_6288 file0 PART 79d 23h 19m.FP3	6288	9	3	09/01/2021 20:59	2021	1	9	20	22	0
1351	B Balchik 2020 11 14 FPOD_6288 file0 PART 79d 23h 19m.FP3	6288	9	3	09/01/2021 21:59	2021	1	9	21	23	0
1352	B Balchik 2020 11 14 FPOD_6288 file0 PART 79d 23h 19m.FP3	6288	9	3	09/01/2021 22:59	2021	1	9	22	0	0
1353	B Balchik 2020 11 14 FPOD_6288 file0 PART 79d 23h 19m.FP3	6288	9	3	09/01/2021 23:59	2021	1	9	23	1	0
1354	B Balchik 2020 11 14 FPOD_6288 file0 PART 79d 23h 19m.FP3	6288	9	3	10/01/2021 00:59	2021	1	10	0	2	0
1355	B Balchik 2020 11 14 FPOD_6288 file0 PART 79d 23h 19m.FP3	6288	9	3	10/01/2021 01:59	2021	1	10	1	3	0
1356	B Balchik 2020 11 14 FPOD_6288 file0 PART 79d 23h 19m.FP3	6288	9	3	10/01/2021 02:59	2021	1	10	2	4	0
1357	B Balchik 2020 11 14 FPOD_6288 file0 PART 79d 23h 19m.FP3	6288	9	3	10/01/2021 03:59	2021	1	10	3	5	0
1358	B Balchik 2020 11 14 FPOD_6288 file0 PART 79d 23h 19m.FP3	6288	9	3	10/01/2021 04:59	2021	1	10	4	6	0
1359	B Balchik 2020 11 14 FPOD_6288 file0 PART 79d 23h 19m.FP3	6288	9	3	10/01/2021 05:59	2021	1	10	5	7	0
1360	B Balchik 2020 11 14 FPOD_6288 file0 PART 79d 23h 19m.FP3	6288	9	3	10/01/2021 06:59	2021	1	10	6	8	0
1361	B Balchik 2020 11 14 FPOD_6288 file0 PART 79d 23h 19m.FP3	6288	9	3	10/01/2021 07:59	2021	1	10	7	9	6
1362	B Balchik 2020 11 14 FPOD_6288 file0 PART 79d 23h 19m.FP3	6288	9	3	10/01/2021 08:59	2021	1	10	8	10	4
1363	B Balchik 2020 11 14 FPOD_6288 file0 PART 79d 23h 19m.FP3	6288	9	3	10/01/2021 09:59	2021	1	10	9	11	10
1364	B Balchik 2020 11 14 FPOD_6288 file0 PART 79d 23h 19m.FP3	6288	9	3	10/01/2021 10:59	2021	1	10	10	12	2
1365	B Balchik 2020 11 14 FPOD_6288 file0 PART 79d 23h 19m.FP3	6288	9	3	10/01/2021 11:59	2021	1	10	11	13	0
1366	B Balchik 2020 11 14 FPOD_6288 file0 PART 79d 23h 19m.FP3	6288	9	3	10/01/2021 12:59	2021	1	10	12	14	0
1367	B Balchik 2020 11 14 FPOD_6288 file0 PART 79d 23h 19m.FP3	6288	9	3	10/01/2021 13:59	2021	1	10	13	15	1
1368	B Balchik 2020 11 14 FPOD_6288 file0 PART 79d 23h 19m.FP3	6288	9	3	10/01/2021 14:59	2021	1	10	14	16	33
1369	B Balchik 2020 11 14 FPOD_6288 file0 PART 79d 23h 19m.FP3	6288	9	3	10/01/2021 15:59	2021	1	10	15	17	20
1370	B Balchik 2020 11 14 FPOD_6288 file0 PART 79d 23h 19m.FP3	6288	9	3	10/01/2021 16:59	2021	1	10	16	18	7
1371	B Balchik 2020 11 14 FPOD_6288 file0 PART 79d 23h 19m.FP3	6288	9	3	10/01/2021 17:59	2021	1	10	17	19	2
1372	B Balchik 2020 11 14 FPOD_6288 file0 PART 79d 23h 19m.FP3	6288	9	3	10/01/2021 18:59	2021	1	10	18	20	0
1373	B Balchik 2020 11 14 FPOD_6288 file0 PART 79d 23h 19m.FP3	6288	9	3	10/01/2021 19:59	2021	1	10	19	21	0
1374	B Balchik 2020 11 14 FPOD_6288 file0 PART 79d 23h 19m.FP3	6288	9	3	10/01/2021 20:59	2021	1	10	20	22	0
1375	B Balchik 2020 11 14 FPOD_6288 file0 PART 79d 23h 19m.FP3	6288	9	3	10/01/2021 21:59	2021	1	10	21	23	13
1376	B Balchik 2020 11 14 FPOD_6288 file0 PART 79d 23h 19m.FP3	6288	9	3	10/01/2021 22:59	2021	1	10	22	0	5
1377	B Balchik 2020 11 14 FPOD_6288 file0 PART 79d 23h 19m.FP3	6288	9	3	10/01/2021 23:59	2021	1	10	23	1	0
1378	B Balchik 2020 11 14 FPOD_6288 file0 PART 79d 23h 19m.FP3	6288	9	3	11/01/2021 00:59	2021	1	11	0	2	19
1379	B Balchik 2020 11 14 FPOD_6288 file0 PART 79d 23h 19m.FP3	6288	9	3	11/01/2021 01:59	2021	1	11	1	3	0
1380	B Balchik 2020 11 14 FPOD_6288 file0 PART 79d 23h 19m.FP3	6288	9	3	11/01/2021 02:59	2021	1	11	2	4	0
1381	B Balchik 2020 11 14 FPOD_6288 file0 PART 79d 23h 19m.FP3	6288	9	3	11/01/2021 03:59	2021	1	11	3	5	0
1382	B Balchik 2020 11 14 FPOD_6288 file0 PART 79d 23h 19m.FP3	6288	9	3	11/01/2021 04:59	2021	1	11	4	6	12
1383	B Balchik 2020 11 14 FPOD_6288 file0 PART 79d 23h 19m.FP3	6288	9	3	11/01/2021 05:59	2021	1	11	5	7	9
1384	B Balchik 2020 11 14 FPOD_6288 file0 PART 79d 23h 19m.FP3	6288	9	3	11/01/2021 06:59	2021	1	11	6	8	1
1385	B Balchik 2020 11 14 FPOD_6288 file0 PART 79d 23h 19m.FP3	6288	9	3	11/01/2021 07:59	2021	1	11	7	9	30
1386	B Balchik 2020 11 14 FPOD_6288 file0 PART 79d 23h 19m.FP3	6288	9	3	11/01/2021 08:59	2021	1	11	8	10	29
1387	B Balchik 2020 11 14 FPOD_6288 file0 PART 79d 23h 19m.FP3	6288	9	3	11/01/2021 09:59	2021	1	11	9	11	0
1388	B Balchik 2020 11 14 FPOD_6288 file0 PART 79d 23h 19m.FP3	6288	9	3	11/01/2021 10:59	2021	1	11	10	12	0
1389	B Balchik 2020 11 14 FPOD_6288 file0 PART 79d 23h 19m.FP3	6288	9	3	11/01/2021 11:59	2021	1	11	11	13	0
1390	B Balchik 2020 11 14 FPOD_6288 file0 PART 79d 23h 19m.FP3	6288	9	3	11/01/2021 12:59	2021	1	11	12	14	0
1391	B Balchik 2020 11 14 FPOD_6288 file0 PART 79d 23h 19m.FP3	6288	9	3	11/01/2021 13:59	2021	1	11	13	15	1
1392	B Balchik 2020 11 14 FPOD_6288 file0 PART 79d 23h 19m.FP3	6288	9	3	11/01/2021 14:59	2021	1	11	14	16	0
1393	B Balchik 2020 11 14 FPOD_6288 file0 PART 79d 23h 19m.FP3	6288	9	3	11/01/2021 15:59	2021	1	11	15	17	0
1394	B Balchik 2020 11 14 FPOD_6288 file0 PART 79d 23h 19m.FP3	6288	9	3	11/01/2021 16:59	2021	1	11	16	18	0
1395	B Balchik 2020 11 14 FPOD_6288 file0 PART 79d 23h 19m.FP3	6288	9	3	11/01/2021 17:59	2021	1	11	17	19	0
1396	B Balchik 2020 11 14 FPOD_6288 file0 PART 79d 23h 19m.FP3	6288	9	3	11/01/2021 18:59	2021	1	11	18	20	0
1397	B Balchik 2020 11 14 FPOD_6288 file0 PART 79d 23h 19m.FP3	6288	9	3	11/01/2021 19:59	2021	1	11	19	21	0
1398	B Balchik 2020 11 14 FPOD_6288 file0 PART 79d 23h 19m.FP3	6288	9	3	11/01/2021 20:59	2021	1	11	20	22	0
1399	B Balchik 2020 11 14 FPOD_6288 file0 PART 79d 23h 19m.FP3	6288	9	3	11/01/2021 21:59	2021	1	11	21	23	0
1400	B Balchik 2020 11 14 FPOD_6288 file0 PART 79d 23h 19m.FP3	6288	9	3	11/01/2021 22:59	2021	1	11	22	0	0
1401	B Balchik 2020 11 14 FPOD_6288 file0 PART 79d 23h 19m.FP3	6288	9	3	11/01/2021 23:59	2021	1	11	23	1	0
1402	B Balchik 2020 11 14 FPOD_6288 file0 PART 79d 23h 19m.FP3	6288	9	3	12/01/2021 00:59	2021	1	12	0	2	0
1403	B Balchik 2020 11 14 FPOD_6288 file0 PART 79d 23h 19m.FP3	6288	9	3	12/01/2021 01:59	2021	1	12	1	3	0
1404	B Balchik 2020 11 14 FPOD_6288 file0 PART 79d 23h 19m.FP3	6288	9	3	12/01/2021 02:59	2021	1	12	2	4	0
1405	B Balchik 2020 11 14 FPOD_6288 file0 PART 79d 23h 19m.FP3	6288	9	3	12/01/2021 03:59	2021	1	12	3	5	0
1406	B Balchik 2020 11 14 FPOD_6288 file0 PART 79d 23h 19m.FP3	6288	9	3	12/01/2021 04:59	2021	1	12	4	6	0
1407	B Balchik 2020 11 14 FPOD_6288 file0 PART 79d 23h 19m.FP3	6288	9	3	12/01/2021 05:59	2021	1	12	5	7	0
1408	B Balchik 2020 11 14 FPOD_6288 file0 PART 79d 23h 19m.FP3	6288	9	3	12/01/2021 06:59	2021	1	12	6	8	0
1409	B Balchik 2020 11 14 FPOD_6288 file0 PART 79d 23h 19m.FP3	6288	9	3	12/01/2021 07:59	2021	1	12	7	9	0
1410	B Balchik 2020 11 14 FPOD_6288 file0 PART 79d 23h 19m.FP3	6288	9	3	12/01/2021 08:59	2021	1	12	8	10	0
1411	B Balchik 2020 11 14 FPOD_6288 file0 PART 79d 23h 19m.FP3	6288	9	3	12/01/2021 09:59	2021	1	12	9	11	0
1412	B Balchik 2020 11 14 FPOD_6288 file0 PART 79d 23h 19m.FP3	6288	9	3	12/01/2021 10:59	2021	1	12	10	12	0
1413	B Balchik 2020 11 14 FPOD_6288 file0 PART 79d 23h 19m.FP3	6288	9	3	12/01/2021 11:59	2021	1	12	11	13	0
1414	B Balchik 2020 11 14 FPOD_6288 file0 PART 79d 23h 19m.FP3	6288	9	3	12/01/2021 12:59	2021	1	12	12	14	0
1415	B Balchik 2020 11 14 FPOD_6288 file0 PART 79d 23h 19m.FP3	6288	9	3	12/01/2021 13:59	2021	1	12	13	15	0
1416	B Balchik 2020 11 14 FPOD_6288 file0 PART 79d 23h 19m.FP3	6288	9	3	12/01/2021 14:59	2021	1	12	14	16	0
1417	B Balchik 2020 11 14 FPOD_6288 file0 PART 79d 23h 19m.FP3	6288	9	3	12/01/2021 15:59	2021	1	12	15	17	0
1418	B Balchik 2020 11 14 FPOD_6288 file0 PART 79d 23h 19m.FP3	6288	9	3	12/01/2021 16:59	2021	1	12	16	18	15
1419	B Balchik 2020 11 14 FPOD_6288 file0 PART 79d 23h 19m.FP3	6288	9	3	12/01/2021 17:59	2021	1	12	17	19	0
1420	B Balchik 2020 11 14 FPOD_6288 file0 PART 79d 23h 19m.FP3	6288	9	3	12/01/2021 18:59	2021	1	12	18	20	0
1421	B Balchik 2020 11 14 FPOD_6288 file0 PART 79d 23h 19m.FP3	6288	9	3	12/01/2021 19:59	2021	1	12	19	21	0
1422	B Balchik 2020 11 14 FPOD_6288 file0 PART 79d 23h 19m.FP3	6288	9	3	12/01/2021 20:59	2021	1	12	20	22	0
1423	B Balchik 2020 11 14 FPOD_6288 file0 PART 79d 23h 19m.FP3	6288	9	3	12/01/2021 21:59	2021	1	12	21	23	0
1424	B Balchik 2020 11 14 FPOD_6288 file0 PART 79d 23h 19m.FP3	6288	9	3	12/01/2021 22:59	2021	1	12	22	0	13
1425	B Balchik 2020 11 14 FPOD_6288 file0 PART 79d 23h 19m.FP3	6288	9	3	12/01/2021 23:59	2021	1	12	23	1	0
1426	B Balchik 2020 11 14 FPOD_6288 file0 PART 79d 23h 19m.FP3	6288	9	3	13/01/2021 00:59	2021	1	13	0	2	0
1427	B Balchik 2020 11 14 FPOD_6288 file0 PART 79d 23h 19m.FP3	6288	9	3	13/01/2021 01:59	2021	1	13	1	3	0
1428	B Balchik 2020 11 14 FPOD_6288 file0 PART 79d 23h 19m.FP3	6288	9	3	13/01/2021 02:59	2021	1	13	2	4	0
1429	B Balchik 2020 11 14 FPOD_6288 file0 PART 79d 23h 19m.FP3	6288	9	3	13/01/2021 03:59	2021	1	13	3	5	0
1430	B Balchik 2020 11 14 FPOD_6288 file0 PART 79d 23h 19m.FP3	6288	9	3	13/01/2021 04:59	2021	1	13	4	6	0
1431	B Balchik 2020 11 14 FPOD_6288 file0 PART 79d 23h 19m.FP3	6288	9	3	13/01/2021 05:59	2021	1	13	5	7	26
1432	B Balchik 2020 11 14 FPOD_6288 file0 PART 79d 23h 19m.FP3	6288	9	3	13/01/2021 06:59	2021	1	13	6	8	15
1433	B Balchik 2020 11 14 FPOD_6288 file0 PART 79d 23h 19m.FP3	6288	9	3	13/01/2021 07:59	2021	1	13	7	9	0
1434	B Balchik 2020 11 14 FPOD_6288 file0 PART 79d 23h 19m.FP3	6288	9	3	13/01/2021 08:59	2021	1	13	8	10	0
1435	B Balchik 2020 11 14 FPOD_6288 file0 PART 79d 23h 19m.FP3	6288	9	3	13/01/2021 09:59	2021	1	13	9	11	0
1436	B Balchik 2020 11 14 FPOD_6288 file0 PART 79d 23h 19m.FP3	6288	9	3	13/01/2021 10:59	2021	1	13	10	12	0
1437	B Balchik 2020 11 14 FPOD_6288 file0 PART 79d 23h 19m.FP3	6288	9	3	13/01/2021 11:59	2021	1	13	11	13	0
1438	B Balchik 2020 11 14 FPOD_6288 file0 PART 79d 23h 19m.FP3	6288	9	3	13/01/2021 12:59	2021	1	13	12	14	0
1439	B Balchik 2020 11 14 FPOD_6288 file0 PART 79d 23h 19m.FP3	6288	9	3	13/01/2021 13:59	2021	1	13	13	15	0
1440	B Balchik 2020 11 14 FPOD_6288 file0 PART 79d 23h 19m.FP3	6288	9	3	13/01/2021 14:59	2021	1	13	14	16	29
1441	B Balchik 2020 11 14 FPOD_6288 file0 PART 79d 23h 19m.FP3	6288	9	3	13/01/2021 15:59	2021	1	13	15	17	39
1442	B Balchik 2020 11 14 FPOD_6288 file0 PART 79d 23h 19m.FP3	6288	9	3	13/01/2021 16:59	2021	1	13	16	18	34
1443	B Balchik 2020 11 14 FPOD_6288 file0 PART 79d 23h 19m.FP3	6288	9	3	13/01/2021 17:59	2021	1	13	17	19	17
1444	B Balchik 2020 11 14 FPOD_6288 file0 PART 79d 23h 19m.FP3	6288	9	3	13/01/2021 18:59	2021	1	13	18	20	2
1445	B Balchik 2020 11 14 FPOD_6288 file0 PART 79d 23h 19m.FP3	6288	9	3	13/01/2021 19:59	2021	1	13	19	21	1
1446	B Balchik 2020 11 14 FPOD_6288 file0 PART 79d 23h 19m.FP3	6288	9	3	13/01/2021 20:59	2021	1	13	20	22	0
1447	B Balchik 2020 11 14 FPOD_6288 file0 PART 79d 23h 19m.FP3	6288	9	3	13/01/2021 21:59	2021	1	13	21	23	0
1448	B Balchik 2020 11 14 FPOD_6288 file0 PART 79d 23h 19m.FP3	6288	9	3	13/01/2021 22:59	2021	1	13	22	0	0
1449	B Balchik 2020 11 14 FPOD_6288 file0 PART 79d 23h 19m.FP3	6288	9	3	13/01/2021 23:59	2021	1	13	23	1	0
1450	B Balchik 2020 11 14 FPOD_6288 file0 PART 79d 23h 19m.FP3	6288	9	3	14/01/2021 00:59	2021	1	14	0	2	0
1451	B Balchik 2020 11 14 FPOD_6288 file0 PART 79d 23h 19m.FP3	6288	9	3	14/01/2021 01:59	2021	1	14	1	3	0
1452	B Balchik 2020 11 14 FPOD_6288 file0 PART 79d 23h 19m.FP3	6288	9	3	14/01/2021 02:59	2021	1	14	2	4	0
1453	B Balchik 2020 11 14 FPOD_6288 file0 PART 79d 23h 19m.FP3	6288	9	3	14/01/2021 03:59	2021	1	14	3	5	0
1454	B Balchik 2020 11 14 FPOD_6288 file0 PART 79d 23h 19m.FP3	6288	9	3	14/01/2021 04:59	2021	1	14	4	6	4
1455	B Balchik 2020 11 14 FPOD_6288 file0 PART 79d 23h 19m.FP3	6288	9	3	14/01/2021 05:59	2021	1	14	5	7	1
1456	B Balchik 2020 11 14 FPOD_6288 file0 PART 79d 23h 19m.FP3	6288	9	3	14/01/2021 06:59	2021	1	14	6	8	3
1457	B Balchik 2020 11 14 FPOD_6288 file0 PART 79d 23h 19m.FP3	6288	9	3	14/01/2021 07:59	2021	1	14	7	9	2
1458	B Balchik 2020 11 14 FPOD_6288 file0 PART 79d 23h 19m.FP3	6288	9	3	14/01/2021 08:59	2021	1	14	8	10	0
1459	B Balchik 2020 11 14 FPOD_6288 file0 PART 79d 23h 19m.FP3	6288	9	3	14/01/2021 09:59	2021	1	14	9	11	0
1460	B Balchik 2020 11 14 FPOD_6288 file0 PART 79d 23h 19m.FP3	6288	9	3	14/01/2021 10:59	2021	1	14	10	12	7
1461	B Balchik 2020 11 14 FPOD_6288 file0 PART 79d 23h 19m.FP3	6288	9	3	14/01/2021 11:59	2021	1	14	11	13	0
1462	B Balchik 2020 11 14 FPOD_6288 file0 PART 79d 23h 19m.FP3	6288	9	3	14/01/2021 12:59	2021	1	14	12	14	2
1463	B Balchik 2020 11 14 FPOD_6288 file0 PART 79d 23h 19m.FP3	6288	9	3	14/01/2021 13:59	2021	1	14	13	15	1
1464	B Balchik 2020 11 14 FPOD_6288 file0 PART 79d 23h 19m.FP3	6288	9	3	14/01/2021 14:59	2021	1	14	14	16	23
1465	B Balchik 2020 11 14 FPOD_6288 file0 PART 79d 23h 19m.FP3	6288	9	3	14/01/2021 15:59	2021	1	14	15	17	38
1466	B Balchik 2020 11 14 FPOD_6288 file0 PART 79d 23h 19m.FP3	6288	9	3	14/01/2021 16:59	2021	1	14	16	18	19
1467	B Balchik 2020 11 14 FPOD_6288 file0 PART 79d 23h 19m.FP3	6288	9	3	14/01/2021 17:59	2021	1	14	17	19	16
1468	B Balchik 2020 11 14 FPOD_6288 file0 PART 79d 23h 19m.FP3	6288	9	3	14/01/2021 18:59	2021	1	14	18	20	0
1469	B Balchik 2020 11 14 FPOD_6288 file0 PART 79d 23h 19m.FP3	6288	9	3	14/01/2021 19:59	2021	1	14	19	21	16
1470	B Balchik 2020 11 14 FPOD_6288 file0 PART 79d 23h 19m.FP3	6288	9	3	14/01/2021 20:59	2021	1	14	20	22	8
1471	B Balchik 2020 11 14 FPOD_6288 file0 PART 79d 23h 19m.FP3	6288	9	3	14/01/2021 21:59	2021	1	14	21	23	2
1472	B Balchik 2020 11 14 FPOD_6288 file0 PART 79d 23h 19m.FP3	6288	9	3	14/01/2021 22:59	2021	1	14	22	0	1
1473	B Balchik 2020 11 14 FPOD_6288 file0 PART 79d 23h 19m.FP3	6288	9	3	14/01/2021 23:59	2021	1	14	23	1	11
1474	B Balchik 2020 11 14 FPOD_6288 file0 PART 79d 23h 19m.FP3	6288	9	3	15/01/2021 00:59	2021	1	15	0	2	9
1475	B Balchik 2020 11 14 FPOD_6288 file0 PART 79d 23h 19m.FP3	6288	9	3	15/01/2021 01:59	2021	1	15	1	3	5
1476	B Balchik 2020 11 14 FPOD_6288 file0 PART 79d 23h 19m.FP3	6288	9	3	15/01/2021 02:59	2021	1	15	2	4	14
1477	B Balchik 2020 11 14 FPOD_6288 file0 PART 79d 23h 19m.FP3	6288	9	3	15/01/2021 03:59	2021	1	15	3	5	2
1478	B Balchik 2020 11 14 FPOD_6288 file0 PART 79d 23h 19m.FP3	6288	9	3	15/01/2021 04:59	2021	1	15	4	6	0
1479	B Balchik 2020 11 14 FPOD_6288 file0 PART 79d 23h 19m.FP3	6288	9	3	15/01/2021 05:59	2021	1	15	5	7	17
1480	B Balchik 2020 11 14 FPOD_6288 file0 PART 79d 23h 19m.FP3	6288	9	3	15/01/2021 06:59	2021	1	15	6	8	0
1481	B Balchik 2020 11 14 FPOD_6288 file0 PART 79d 23h 19m.FP3	6288	9	3	15/01/2021 07:59	2021	1	15	7	9	0
1482	B Balchik 2020 11 14 FPOD_6288 file0 PART 79d 23h 19m.FP3	6288	9	3	15/01/2021 08:59	2021	1	15	8	10	0
1483	B Balchik 2020 11 14 FPOD_6288 file0 PART 79d 23h 19m.FP3	6288	9	3	15/01/2021 09:59	2021	1	15	9	11	0
1484	B Balchik 2020 11 14 FPOD_6288 file0 PART 79d 23h 19m.FP3	6288	9	3	15/01/2021 10:59	2021	1	15	10	12	0
1485	B Balchik 2020 11 14 FPOD_6288 file0 PART 79d 23h 19m.FP3	6288	9	3	15/01/2021 11:59	2021	1	15	11	13	3
1486	B Balchik 2020 11 14 FPOD_6288 file0 PART 79d 23h 19m.FP3	6288	9	3	15/01/2021 12:59	2021	1	15	12	14	19
1487	B Balchik 2020 11 14 FPOD_6288 file0 PART 79d 23h 19m.FP3	6288	9	3	15/01/2021 13:59	2021	1	15	13	15	0
1488	B Balchik 2020 11 14 FPOD_6288 file0 PART 79d 23h 19m.FP3	6288	9	3	15/01/2021 14:59	2021	1	15	14	16	4
1489	B Balchik 2020 11 14 FPOD_6288 file0 PART 79d 23h 19m.FP3	6288	9	3	15/01/2021 15:59	2021	1	15	15	17	14
1490	B Balchik 2020 11 14 FPOD_6288 file0 PART 79d 23h 19m.FP3	6288	9	3	15/01/2021 16:59	2021	1	15	16	18	2
1491	B Balchik 2020 11 14 FPOD_6288 file0 PART 79d 23h 19m.FP3	6288	9	3	15/01/2021 17:59	2021	1	15	17	19	0
1492	B Balchik 2020 11 14 FPOD_6288 file0 PART 79d 23h 19m.FP3	6288	9	3	15/01/2021 18:59	2021	1	15	18	20	0
1493	B Balchik 2020 11 14 FPOD_6288 file0 PART 79d 23h 19m.FP3	6288	9	3	15/01/2021 19:59	2021	1	15	19	21	0
1494	B Balchik 2020 11 14 FPOD_6288 file0 PART 79d 23h 19m.FP3	6288	9	3	15/01/2021 20:59	2021	1	15	20	22	0
1495	B Balchik 2020 11 14 FPOD_6288 file0 PART 79d 23h 19m.FP3	6288	9	3	15/01/2021 21:59	2021	1	15	21	23	0
1496	B Balchik 2020 11 14 FPOD_6288 file0 PART 79d 23h 19m.FP3	6288	9	3	15/01/2021 22:59	2021	1	15	22	0	7
1497	B Balchik 2020 11 14 FPOD_6288 file0 PART 79d 23h 19m.FP3	6288	9	3	15/01/2021 23:59	2021	1	15	23	1	2
1498	B Balchik 2020 11 14 FPOD_6288 file0 PART 79d 23h 19m.FP3	6288	9	3	16/01/2021 00:59	2021	1	16	0	2	0
1499	B Balchik 2020 11 14 FPOD_6288 file0 PART 79d 23h 19m.FP3	6288	9	3	16/01/2021 01:59	2021	1	16	1	3	0
1500	B Balchik 2020 11 14 FPOD_6288 file0 PART 79d 23h 19m.FP3	6288	9	3	16/01/2021 02:59	2021	1	16	2	4	1
1501	B Balchik 2020 11 14 FPOD_6288 file0 PART 79d 23h 19m.FP3	6288	9	3	16/01/2021 03:59	2021	1	16	3	5	4
1502	B Balchik 2020 11 14 FPOD_6288 file0 PART 79d 23h 19m.FP3	6288	9	3	16/01/2021 04:59	2021	1	16	4	6	30
1503	B Balchik 2020 11 14 FPOD_6288 file0 PART 79d 23h 19m.FP3	6288	9	3	16/01/2021 05:59	2021	1	16	5	7	0
1504	B Balchik 2020 11 14 FPOD_6288 file0 PART 79d 23h 19m.FP3	6288	9	3	16/01/2021 06:59	2021	1	16	6	8	0
1505	B Balchik 2020 11 14 FPOD_6288 file0 PART 79d 23h 19m.FP3	6288	9	3	16/01/2021 07:59	2021	1	16	7	9	0
1506	B Balchik 2020 11 14 FPOD_6288 file0 PART 79d 23h 19m.FP3	6288	9	3	16/01/2021 08:59	2021	1	16	8	10	0
1507	B Balchik 2020 11 14 FPOD_6288 file0 PART 79d 23h 19m.FP3	6288	9	3	16/01/2021 09:59	2021	1	16	9	11	0
1508	B Balchik 2020 11 14 FPOD_6288 file0 PART 79d 23h 19m.FP3	6288	9	3	16/01/2021 10:59	2021	1	16	10	12	0
1509	B Balchik 2020 11 14 FPOD_6288 file0 PART 79d 23h 19m.FP3	6288	9	3	16/01/2021 11:59	2021	1	16	11	13	0
1510	B Balchik 2020 11 14 FPOD_6288 file0 PART 79d 23h 19m.FP3	6288	9	3	16/01/2021 12:59	2021	1	16	12	14	0
1511	B Balchik 2020 11 14 FPOD_6288 file0 PART 79d 23h 19m.FP3	6288	9	3	16/01/2021 13:59	2021	1	16	13	15	0
1512	B Balchik 2020 11 14 FPOD_6288 file0 PART 79d 23h 19m.FP3	6288	9	3	16/01/2021 14:59	2021	1	16	14	16	22
1513	B Balchik 2020 11 14 FPOD_6288 file0 PART 79d 23h 19m.FP3	6288	9	3	16/01/2021 15:59	2021	1	16	15	17	0
1514	B Balchik 2020 11 14 FPOD_6288 file0 PART 79d 23h 19m.FP3	6288	9	3	16/01/2021 16:59	2021	1	16	16	18	0
1515	B Balchik 2020 11 14 FPOD_6288 file0 PART 79d 23h 19m.FP3	6288	9	3	16/01/2021 17:59	2021	1	16	17	19	0
1516	B Balchik 2020 11 14 FPOD_6288 file0 PART 79d 23h 19m.FP3	6288	9	3	16/01/2021 18:59	2021	1	16	18	20	0
1517	B Balchik 2020 11 14 FPOD_6288 file0 PART 79d 23h 19m.FP3	6288	9	3	16/01/2021 19:59	2021	1	16	19	21	0
1518	B Balchik 2020 11 14 FPOD_6288 file0 PART 79d 23h 19m.FP3	6288	9	3	16/01/2021 20:59	2021	1	16	20	22	0
1519	B Balchik 2020 11 14 FPOD_6288 file0 PART 79d 23h 19m.FP3	6288	9	3	16/01/2021 21:59	2021	1	16	21	23	0
1520	B Balchik 2020 11 14 FPOD_6288 file0 PART 79d 23h 19m.FP3	6288	9	3	16/01/2021 22:59	2021	1	16	22	0	0
1521	B Balchik 2020 11 14 FPOD_6288 file0 PART 79d 23h 19m.FP3	6288	9	3	16/01/2021 23:59	2021	1	16	23	1	17
1522	B Balchik 2020 11 14 FPOD_6288 file0 PART 79d 23h 19m.FP3	6288	9	3	17/01/2021 00:59	2021	1	17	0	2	17
1523	B Balchik 2020 11 14 FPOD_6288 file0 PART 79d 23h 19m.FP3	6288	9	3	17/01/2021 01:59	2021	1	17	1	3	1
1524	B Balchik 2020 11 14 FPOD_6288 file0 PART 79d 23h 19m.FP3	6288	9	3	17/01/2021 02:59	2021	1	17	2	4	0
1525	B Balchik 2020 11 14 FPOD_6288 file0 PART 79d 23h 19m.FP3	6288	9	3	17/01/2021 03:59	2021	1	17	3	5	0
1526	B Balchik 2020 11 14 FPOD_6288 file0 PART 79d 23h 19m.FP3	6288	9	3	17/01/2021 04:59	2021	1	17	4	6	0
1527	B Balchik 2020 11 14 FPOD_6288 file0 PART 79d 23h 19m.FP3	6288	9	3	17/01/2021 05:59	2021	1	17	5	7	0
1528	B Balchik 2020 11 14 FPOD_6288 file0 PART 79d 23h 19m.FP3	6288	9	3	17/01/2021 06:59	2021	1	17	6	8	0
1529	B Balchik 2020 11 14 FPOD_6288 file0 PART 79d 23h 19m.FP3	6288	9	3	17/01/2021 07:59	2021	1	17	7	9	0
1530	B Balchik 2020 11 14 FPOD_6288 file0 PART 79d 23h 19m.FP3	6288	9	3	17/01/2021 08:59	2021	1	17	8	10	0
1531	B Balchik 2020 11 14 FPOD_6288 file0 PART 79d 23h 19m.FP3	6288	9	3	17/01/2021 09:59	2021	1	17	9	11	0
1532	B Balchik 2020 11 14 FPOD_6288 file0 PART 79d 23h 19m.FP3	6288	9	3	17/01/2021 10:59	2021	1	17	10	12	0
1533	B Balchik 2020 11 14 FPOD_6288 file0 PART 79d 23h 19m.FP3	6288	9	3	17/01/2021 11:59	2021	1	17	11	13	0
1534	B Balchik 2020 11 14 FPOD_6288 file0 PART 79d 23h 19m.FP3	6288	9	3	17/01/2021 12:59	2021	1	17	12	14	15
1535	B Balchik 2020 11 14 FPOD_6288 file0 PART 79d 23h 19m.FP3	6288	9	3	17/01/2021 13:59	2021	1	17	13	15	46
1536	B Balchik 2020 11 14 FPOD_6288 file0 PART 79d 23h 19m.FP3	6288	9	3	17/01/2021 14:59	2021	1	17	14	16	42
1537	B Balchik 2020 11 14 FPOD_6288 file0 PART 79d 23h 19m.FP3	6288	9	3	17/01/2021 15:59	2021	1	17	15	17	33
1538	B Balchik 2020 11 14 FPOD_6288 file0 PART 79d 23h 19m.FP3	6288	9	3	17/01/2021 16:59	2021	1	17	16	18	2
1539	B Balchik 2020 11 14 FPOD_6288 file0 PART 79d 23h 19m.FP3	6288	9	3	17/01/2021 17:59	2021	1	17	17	19	22
1540	B Balchik 2020 11 14 FPOD_6288 file0 PART 79d 23h 19m.FP3	6288	9	3	17/01/2021 18:59	2021	1	17	18	20	7
1541	B Balchik 2020 11 14 FPOD_6288 file0 PART 79d 23h 19m.FP3	6288	9	3	17/01/2021 19:59	2021	1	17	19	21	0
1542	B Balchik 2020 11 14 FPOD_6288 file0 PART 79d 23h 19m.FP3	6288	9	3	17/01/2021 20:59	2021	1	17	20	22	0
1543	B Balchik 2020 11 14 FPOD_6288 file0 PART 79d 23h 19m.FP3	6288	9	3	17/01/2021 21:59	2021	1	17	21	23	0
1544	B Balchik 2020 11 14 FPOD_6288 file0 PART 79d 23h 19m.FP3	6288	9	3	17/01/2021 22:59	2021	1	17	22	0	0
1545	B Balchik 2020 11 14 FPOD_6288 file0 PART 79d 23h 19m.FP3	6288	9	3	17/01/2021 23:59	2021	1	17	23	1	23
1546	B Balchik 2020 11 14 FPOD_6288 file0 PART 79d 23h 19m.FP3	6288	9	3	18/01/2021 00:59	2021	1	18	0	2	11
1547	B Balchik 2020 11 14 FPOD_6288 file0 PART 79d 23h 19m.FP3	6288	9	3	18/01/2021 01:59	2021	1	18	1	3	0
1548	B Balchik 2020 11 14 FPOD_6288 file0 PART 79d 23h 19m.FP3	6288	9	3	18/01/2021 02:59	2021	1	18	2	4	11
1549	B Balchik 2020 11 14 FPOD_6288 file0 PART 79d 23h 19m.FP3	6288	9	3	18/01/2021 03:59	2021	1	18	3	5	12
1550	B Balchik 2020 11 14 FPOD_6288 file0 PART 79d 23h 19m.FP3	6288	9	3	18/01/2021 04:59	2021	1	18	4	6	6
1551	B Balchik 2020 11 14 FPOD_6288 file0 PART 79d 23h 19m.FP3	6288	9	3	18/01/2021 05:59	2021	1	18	5	7	0
1552	B Balchik 2020 11 14 FPOD_6288 file0 PART 79d 23h 19m.FP3	6288	9	3	18/01/2021 06:59	2021	1	18	6	8	11
1553	B Balchik 2020 11 14 FPOD_6288 file0 PART 79d 23h 19m.FP3	6288	9	3	18/01/2021 07:59	2021	1	18	7	9	0
1554	B Balchik 2020 11 14 FPOD_6288 file0 PART 79d 23h 19m.FP3	6288	9	3	18/01/2021 08:59	2021	1	18	8	10	0
1555	B Balchik 2020 11 14 FPOD_6288 file0 PART 79d 23h 19m.FP3	6288	9	3	18/01/2021 09:59	2021	1	18	9	11	15
1556	B Balchik 2020 11 14 FPOD_6288 file0 PART 79d 23h 19m.FP3	6288	9	3	18/01/2021 10:59	2021	1	18	10	12	0
1557	B Balchik 2020 11 14 FPOD_6288 file0 PART 79d 23h 19m.FP3	6288	9	3	18/01/2021 11:59	2021	1	18	11	13	0
1558	B Balchik 2020 11 14 FPOD_6288 file0 PART 79d 23h 19m.FP3	6288	9	3	18/01/2021 12:59	2021	1	18	12	14	40
1559	B Balchik 2020 11 14 FPOD_6288 file0 PART 79d 23h 19m.FP3	6288	9	3	18/01/2021 13:59	2021	1	18	13	15	33
1560	B Balchik 2020 11 14 FPOD_6288 file0 PART 79d 23h 19m.FP3	6288	9	3	18/01/2021 14:59	2021	1	18	14	16	48
1561	B Balchik 2020 11 14 FPOD_6288 file0 PART 79d 23h 19m.FP3	6288	9	3	18/01/2021 15:59	2021	1	18	15	17	18
1562	B Balchik 2020 11 14 FPOD_6288 file0 PART 79d 23h 19m.FP3	6288	9	3	18/01/2021 16:59	2021	1	18	16	18	11
1563	B Balchik 2020 11 14 FPOD_6288 file0 PART 79d 23h 19m.FP3	6288	9	3	18/01/2021 17:59	2021	1	18	17	19	0
1564	B Balchik 2020 11 14 FPOD_6288 file0 PART 79d 23h 19m.FP3	6288	9	3	18/01/2021 18:59	2021	1	18	18	20	32
1565	B Balchik 2020 11 14 FPOD_6288 file0 PART 79d 23h 19m.FP3	6288	9	3	18/01/2021 19:59	2021	1	18	19	21	0
1566	B Balchik 2020 11 14 FPOD_6288 file0 PART 79d 23h 19m.FP3	6288	9	3	18/01/2021 20:59	2021	1	18	20	22	0
1567	B Balchik 2020 11 14 FPOD_6288 file0 PART 79d 23h 19m.FP3	6288	9	3	18/01/2021 21:59	2021	1	18	21	23	0
1568	B Balchik 2020 11 14 FPOD_6288 file0 PART 79d 23h 19m.FP3	6288	9	3	18/01/2021 22:59	2021	1	18	22	0	0
1569	B Balchik 2020 11 14 FPOD_6288 file0 PART 79d 23h 19m.FP3	6288	9	3	18/01/2021 23:59	2021	1	18	23	1	0
1570	B Balchik 2020 11 14 FPOD_6288 file0 PART 79d 23h 19m.FP3	6288	9	3	19/01/2021 00:59	2021	1	19	0	2	0
1571	B Balchik 2020 11 14 FPOD_6288 file0 PART 79d 23h 19m.FP3	6288	9	3	19/01/2021 01:59	2021	1	19	1	3	0
1572	B Balchik 2020 11 14 FPOD_6288 file0 PART 79d 23h 19m.FP3	6288	9	3	19/01/2021 02:59	2021	1	19	2	4	0
1573	B Balchik 2020 11 14 FPOD_6288 file0 PART 79d 23h 19m.FP3	6288	9	3	19/01/2021 03:59	2021	1	19	3	5	22
1574	B Balchik 2020 11 14 FPOD_6288 file0 PART 79d 23h 19m.FP3	6288	9	3	19/01/2021 04:59	2021	1	19	4	6	8
1575	B Balchik 2020 11 14 FPOD_6288 file0 PART 79d 23h 19m.FP3	6288	9	3	19/01/2021 05:59	2021	1	19	5	7	3
1576	B Balchik 2020 11 14 FPOD_6288 file0 PART 79d 23h 19m.FP3	6288	9	3	19/01/2021 06:59	2021	1	19	6	8	0
1577	B Balchik 2020 11 14 FPOD_6288 file0 PART 79d 23h 19m.FP3	6288	9	3	19/01/2021 07:59	2021	1	19	7	9	0
1578	B Balchik 2020 11 14 FPOD_6288 file0 PART 79d 23h 19m.FP3	6288	9	3	19/01/2021 08:59	2021	1	19	8	10	12
1579	B Balchik 2020 11 14 FPOD_6288 file0 PART 79d 23h 19m.FP3	6288	9	3	19/01/2021 09:59	2021	1	19	9	11	1
1580	B Balchik 2020 11 14 FPOD_6288 file0 PART 79d 23h 19m.FP3	6288	9	3	19/01/2021 10:59	2021	1	19	10	12	0
1581	B Balchik 2020 11 14 FPOD_6288 file0 PART 79d 23h 19m.FP3	6288	9	3	19/01/2021 11:59	2021	1	19	11	13	0
1582	B Balchik 2020 11 14 FPOD_6288 file0 PART 79d 23h 19m.FP3	6288	9	3	19/01/2021 12:59	2021	1	19	12	14	0
1583	B Balchik 2020 11 14 FPOD_6288 file0 PART 79d 23h 19m.FP3	6288	9	3	19/01/2021 13:59	2021	1	19	13	15	2
1584	B Balchik 2020 11 14 FPOD_6288 file0 PART 79d 23h 19m.FP3	6288	9	3	19/01/2021 14:59	2021	1	19	14	16	4
1585	B Balchik 2020 11 14 FPOD_6288 file0 PART 79d 23h 19m.FP3	6288	9	3	19/01/2021 15:59	2021	1	19	15	17	0
1586	B Balchik 2020 11 14 FPOD_6288 file0 PART 79d 23h 19m.FP3	6288	9	3	19/01/2021 16:59	2021	1	19	16	18	10
1587	B Balchik 2020 11 14 FPOD_6288 file0 PART 79d 23h 19m.FP3	6288	9	3	19/01/2021 17:59	2021	1	19	17	19	0
1588	B Balchik 2020 11 14 FPOD_6288 file0 PART 79d 23h 19m.FP3	6288	9	3	19/01/2021 18:59	2021	1	19	18	20	0
1589	B Balchik 2020 11 14 FPOD_6288 file0 PART 79d 23h 19m.FP3	6288	9	3	19/01/2021 19:59	2021	1	19	19	21	1
1590	B Balchik 2020 11 14 FPOD_6288 file0 PART 79d 23h 19m.FP3	6288	9	3	19/01/2021 20:59	2021	1	19	20	22	0
1591	B Balchik 2020 11 14 FPOD_6288 file0 PART 79d 23h 19m.FP3	6288	9	3	19/01/2021 21:59	2021	1	19	21	23	0
1592	B Balchik 2020 11 14 FPOD_6288 file0 PART 79d 23h 19m.FP3	6288	9	3	19/01/2021 22:59	2021	1	19	22	0	0
1593	B Balchik 2020 11 14 FPOD_6288 file0 PART 79d 23h 19m.FP3	6288	9	3	19/01/2021 23:59	2021	1	19	23	1	0
1594	B Balchik 2020 11 14 FPOD_6288 file0 PART 79d 23h 19m.FP3	6288	9	3	20/01/2021 00:59	2021	1	20	0	2	0
1595	B Balchik 2020 11 14 FPOD_6288 file0 PART 79d 23h 19m.FP3	6288	9	3	20/01/2021 01:59	2021	1	20	1	3	0
1596	B Balchik 2020 11 14 FPOD_6288 file0 PART 79d 23h 19m.FP3	6288	9	3	20/01/2021 02:59	2021	1	20	2	4	11
1597	B Balchik 2020 11 14 FPOD_6288 file0 PART 79d 23h 19m.FP3	6288	9	3	20/01/2021 03:59	2021	1	20	3	5	0
1598	B Balchik 2020 11 14 FPOD_6288 file0 PART 79d 23h 19m.FP3	6288	9	3	20/01/2021 04:59	2021	1	20	4	6	0
1599	B Balchik 2020 11 14 FPOD_6288 file0 PART 79d 23h 19m.FP3	6288	9	3	20/01/2021 05:59	2021	1	20	5	7	0
1600	B Balchik 2020 11 14 FPOD_6288 file0 PART 79d 23h 19m.FP3	6288	9	3	20/01/2021 06:59	2021	1	20	6	8	0
1601	B Balchik 2020 11 14 FPOD_6288 file0 PART 79d 23h 19m.FP3	6288	9	3	20/01/2021 07:59	2021	1	20	7	9	0
1602	B Balchik 2020 11 14 FPOD_6288 file0 PART 79d 23h 19m.FP3	6288	9	3	20/01/2021 08:59	2021	1	20	8	10	0
1603	B Balchik 2020 11 14 FPOD_6288 file0 PART 79d 23h 19m.FP3	6288	9	3	20/01/2021 09:59	2021	1	20	9	11	0
1604	B Balchik 2020 11 14 FPOD_6288 file0 PART 79d 23h 19m.FP3	6288	9	3	20/01/2021 10:59	2021	1	20	10	12	0
1605	B Balchik 2020 11 14 FPOD_6288 file0 PART 79d 23h 19m.FP3	6288	9	3	20/01/2021 11:59	2021	1	20	11	13	8
1606	B Balchik 2020 11 14 FPOD_6288 file0 PART 79d 23h 19m.FP3	6288	9	3	20/01/2021 12:59	2021	1	20	12	14	2
1607	B Balchik 2020 11 14 FPOD_6288 file0 PART 79d 23h 19m.FP3	6288	9	3	20/01/2021 13:59	2021	1	20	13	15	0
1608	B Balchik 2020 11 14 FPOD_6288 file0 PART 79d 23h 19m.FP3	6288	9	3	20/01/2021 14:59	2021	1	20	14	16	0
1609	B Balchik 2020 11 14 FPOD_6288 file0 PART 79d 23h 19m.FP3	6288	9	3	20/01/2021 15:59	2021	1	20	15	17	0
1610	B Balchik 2020 11 14 FPOD_6288 file0 PART 79d 23h 19m.FP3	6288	9	3	20/01/2021 16:59	2021	1	20	16	18	0
1611	B Balchik 2020 11 14 FPOD_6288 file0 PART 79d 23h 19m.FP3	6288	9	3	20/01/2021 17:59	2021	1	20	17	19	6
1612	B Balchik 2020 11 14 FPOD_6288 file0 PART 79d 23h 19m.FP3	6288	9	3	20/01/2021 18:59	2021	1	20	18	20	26
1613	B Balchik 2020 11 14 FPOD_6288 file0 PART 79d 23h 19m.FP3	6288	9	3	20/01/2021 19:59	2021	1	20	19	21	28
1614	B Balchik 2020 11 14 FPOD_6288 file0 PART 79d 23h 19m.FP3	6288	9	3	20/01/2021 20:59	2021	1	20	20	22	1
1615	B Balchik 2020 11 14 FPOD_6288 file0 PART 79d 23h 19m.FP3	6288	9	3	20/01/2021 21:59	2021	1	20	21	23	0
1616	B Balchik 2020 11 14 FPOD_6288 file0 PART 79d 23h 19m.FP3	6288	9	3	20/01/2021 22:59	2021	1	20	22	0	3
1617	B Balchik 2020 11 14 FPOD_6288 file0 PART 79d 23h 19m.FP3	6288	9	3	20/01/2021 23:59	2021	1	20	23	1	0
1618	B Balchik 2020 11 14 FPOD_6288 file0 PART 79d 23h 19m.FP3	6288	9	3	21/01/2021 00:59	2021	1	21	0	2	6
1619	B Balchik 2020 11 14 FPOD_6288 file0 PART 79d 23h 19m.FP3	6288	9	3	21/01/2021 01:59	2021	1	21	1	3	1
1620	B Balchik 2020 11 14 FPOD_6288 file0 PART 79d 23h 19m.FP3	6288	9	3	21/01/2021 02:59	2021	1	21	2	4	10
1621	B Balchik 2020 11 14 FPOD_6288 file0 PART 79d 23h 19m.FP3	6288	9	3	21/01/2021 03:59	2021	1	21	3	5	18
1622	B Balchik 2020 11 14 FPOD_6288 file0 PART 79d 23h 19m.FP3	6288	9	3	21/01/2021 04:59	2021	1	21	4	6	36
1623	B Balchik 2020 11 14 FPOD_6288 file0 PART 79d 23h 19m.FP3	6288	9	3	21/01/2021 05:59	2021	1	21	5	7	11
1624	B Balchik 2020 11 14 FPOD_6288 file0 PART 79d 23h 19m.FP3	6288	9	3	21/01/2021 06:59	2021	1	21	6	8	0
1625	B Balchik 2020 11 14 FPOD_6288 file0 PART 79d 23h 19m.FP3	6288	9	3	21/01/2021 07:59	2021	1	21	7	9	0
1626	B Balchik 2020 11 14 FPOD_6288 file0 PART 79d 23h 19m.FP3	6288	9	3	21/01/2021 08:59	2021	1	21	8	10	0
1627	B Balchik 2020 11 14 FPOD_6288 file0 PART 79d 23h 19m.FP3	6288	9	3	21/01/2021 09:59	2021	1	21	9	11	0
1628	B Balchik 2020 11 14 FPOD_6288 file0 PART 79d 23h 19m.FP3	6288	9	3	21/01/2021 10:59	2021	1	21	10	12	0
1629	B Balchik 2020 11 14 FPOD_6288 file0 PART 79d 23h 19m.FP3	6288	9	3	21/01/2021 11:59	2021	1	21	11	13	0
1630	B Balchik 2020 11 14 FPOD_6288 file0 PART 79d 23h 19m.FP3	6288	9	3	21/01/2021 12:59	2021	1	21	12	14	2
1631	B Balchik 2020 11 14 FPOD_6288 file0 PART 79d 23h 19m.FP3	6288	9	3	21/01/2021 13:59	2021	1	21	13	15	0
1632	B Balchik 2020 11 14 FPOD_6288 file0 PART 79d 23h 19m.FP3	6288	9	3	21/01/2021 14:59	2021	1	21	14	16	0
1633	B Balchik 2020 11 14 FPOD_6288 file0 PART 79d 23h 19m.FP3	6288	9	3	21/01/2021 15:59	2021	1	21	15	17	0
1634	B Balchik 2020 11 14 FPOD_6288 file0 PART 79d 23h 19m.FP3	6288	9	3	21/01/2021 16:59	2021	1	21	16	18	1
1635	B Balchik 2020 11 14 FPOD_6288 file0 PART 79d 23h 19m.FP3	6288	9	3	21/01/2021 17:59	2021	1	21	17	19	0
1636	B Balchik 2020 11 14 FPOD_6288 file0 PART 79d 23h 19m.FP3	6288	9	3	21/01/2021 18:59	2021	1	21	18	20	4
1637	B Balchik 2020 11 14 FPOD_6288 file0 PART 79d 23h 19m.FP3	6288	9	3	21/01/2021 19:59	2021	1	21	19	21	10
1638	B Balchik 2020 11 14 FPOD_6288 file0 PART 79d 23h 19m.FP3	6288	9	3	21/01/2021 20:59	2021	1	21	20	22	0
1639	B Balchik 2020 11 14 FPOD_6288 file0 PART 79d 23h 19m.FP3	6288	9	3	21/01/2021 21:59	2021	1	21	21	23	0
1640	B Balchik 2020 11 14 FPOD_6288 file0 PART 79d 23h 19m.FP3	6288	9	3	21/01/2021 22:59	2021	1	21	22	0	0
1641	B Balchik 2020 11 14 FPOD_6288 file0 PART 79d 23h 19m.FP3	6288	9	3	21/01/2021 23:59	2021	1	21	23	1	0
1642	B Balchik 2020 11 14 FPOD_6288 file0 PART 79d 23h 19m.FP3	6288	9	3	22/01/2021 00:59	2021	1	22	0	2	0
1643	B Balchik 2020 11 14 FPOD_6288 file0 PART 79d 23h 19m.FP3	6288	9	3	22/01/2021 01:59	2021	1	22	1	3	0
1644	B Balchik 2020 11 14 FPOD_6288 file0 PART 79d 23h 19m.FP3	6288	9	3	22/01/2021 02:59	2021	1	22	2	4	0
1645	B Balchik 2020 11 14 FPOD_6288 file0 PART 79d 23h 19m.FP3	6288	9	3	22/01/2021 03:59	2021	1	22	3	5	6
1646	B Balchik 2020 11 14 FPOD_6288 file0 PART 79d 23h 19m.FP3	6288	9	3	22/01/2021 04:59	2021	1	22	4	6	5
1647	B Balchik 2020 11 14 FPOD_6288 file0 PART 79d 23h 19m.FP3	6288	9	3	22/01/2021 05:59	2021	1	22	5	7	0
1648	B Balchik 2020 11 14 FPOD_6288 file0 PART 79d 23h 19m.FP3	6288	9	3	22/01/2021 06:59	2021	1	22	6	8	0
1649	B Balchik 2020 11 14 FPOD_6288 file0 PART 79d 23h 19m.FP3	6288	9	3	22/01/2021 07:59	2021	1	22	7	9	0
1650	B Balchik 2020 11 14 FPOD_6288 file0 PART 79d 23h 19m.FP3	6288	9	3	22/01/2021 08:59	2021	1	22	8	10	0
1651	B Balchik 2020 11 14 FPOD_6288 file0 PART 79d 23h 19m.FP3	6288	9	3	22/01/2021 09:59	2021	1	22	9	11	0
1652	B Balchik 2020 11 14 FPOD_6288 file0 PART 79d 23h 19m.FP3	6288	9	3	22/01/2021 10:59	2021	1	22	10	12	0
1653	B Balchik 2020 11 14 FPOD_6288 file0 PART 79d 23h 19m.FP3	6288	9	3	22/01/2021 11:59	2021	1	22	11	13	2
1654	B Balchik 2020 11 14 FPOD_6288 file0 PART 79d 23h 19m.FP3	6288	9	3	22/01/2021 12:59	2021	1	22	12	14	0
1655	B Balchik 2020 11 14 FPOD_6288 file0 PART 79d 23h 19m.FP3	6288	9	3	22/01/2021 13:59	2021	1	22	13	15	0
1656	B Balchik 2020 11 14 FPOD_6288 file0 PART 79d 23h 19m.FP3	6288	9	3	22/01/2021 14:59	2021	1	22	14	16	4
1657	B Balchik 2020 11 14 FPOD_6288 file0 PART 79d 23h 19m.FP3	6288	9	3	22/01/2021 15:59	2021	1	22	15	17	6
1658	B Balchik 2020 11 14 FPOD_6288 file0 PART 79d 23h 19m.FP3	6288	9	3	22/01/2021 16:59	2021	1	22	16	18	2
1659	B Balchik 2020 11 14 FPOD_6288 file0 PART 79d 23h 19m.FP3	6288	9	3	22/01/2021 17:59	2021	1	22	17	19	0
1660	B Balchik 2020 11 14 FPOD_6288 file0 PART 79d 23h 19m.FP3	6288	9	3	22/01/2021 18:59	2021	1	22	18	20	0
1661	B Balchik 2020 11 14 FPOD_6288 file0 PART 79d 23h 19m.FP3	6288	9	3	22/01/2021 19:59	2021	1	22	19	21	12
1662	B Balchik 2020 11 14 FPOD_6288 file0 PART 79d 23h 19m.FP3	6288	9	3	22/01/2021 20:59	2021	1	22	20	22	0
1663	B Balchik 2020 11 14 FPOD_6288 file0 PART 79d 23h 19m.FP3	6288	9	3	22/01/2021 21:59	2021	1	22	21	23	14
1664	B Balchik 2020 11 14 FPOD_6288 file0 PART 79d 23h 19m.FP3	6288	9	3	22/01/2021 22:59	2021	1	22	22	0	1
1665	B Balchik 2020 11 14 FPOD_6288 file0 PART 79d 23h 19m.FP3	6288	9	3	22/01/2021 23:59	2021	1	22	23	1	11
1666	B Balchik 2020 11 14 FPOD_6288 file0 PART 79d 23h 19m.FP3	6288	9	3	23/01/2021 00:59	2021	1	23	0	2	1
1667	B Balchik 2020 11 14 FPOD_6288 file0 PART 79d 23h 19m.FP3	6288	9	3	23/01/2021 01:59	2021	1	23	1	3	1
1668	B Balchik 2020 11 14 FPOD_6288 file0 PART 79d 23h 19m.FP3	6288	9	3	23/01/2021 02:59	2021	1	23	2	4	0
1669	B Balchik 2020 11 14 FPOD_6288 file0 PART 79d 23h 19m.FP3	6288	9	3	23/01/2021 03:59	2021	1	23	3	5	18
1670	B Balchik 2020 11 14 FPOD_6288 file0 PART 79d 23h 19m.FP3	6288	9	3	23/01/2021 04:59	2021	1	23	4	6	7
1671	B Balchik 2020 11 14 FPOD_6288 file0 PART 79d 23h 19m.FP3	6288	9	3	23/01/2021 05:59	2021	1	23	5	7	10
1672	B Balchik 2020 11 14 FPOD_6288 file0 PART 79d 23h 19m.FP3	6288	9	3	23/01/2021 06:59	2021	1	23	6	8	0
1673	B Balchik 2020 11 14 FPOD_6288 file0 PART 79d 23h 19m.FP3	6288	9	3	23/01/2021 07:59	2021	1	23	7	9	1
1674	B Balchik 2020 11 14 FPOD_6288 file0 PART 79d 23h 19m.FP3	6288	9	3	23/01/2021 08:59	2021	1	23	8	10	8
1675	B Balchik 2020 11 14 FPOD_6288 file0 PART 79d 23h 19m.FP3	6288	9	3	23/01/2021 09:59	2021	1	23	9	11	17
1676	B Balchik 2020 11 14 FPOD_6288 file0 PART 79d 23h 19m.FP3	6288	9	3	23/01/2021 10:59	2021	1	23	10	12	2
1677	B Balchik 2020 11 14 FPOD_6288 file0 PART 79d 23h 19m.FP3	6288	9	3	23/01/2021 11:59	2021	1	23	11	13	3
1678	B Balchik 2020 11 14 FPOD_6288 file0 PART 79d 23h 19m.FP3	6288	9	3	23/01/2021 12:59	2021	1	23	12	14	1
1679	B Balchik 2020 11 14 FPOD_6288 file0 PART 79d 23h 19m.FP3	6288	9	3	23/01/2021 13:59	2021	1	23	13	15	0
1680	B Balchik 2020 11 14 FPOD_6288 file0 PART 79d 23h 19m.FP3	6288	9	3	23/01/2021 14:59	2021	1	23	14	16	21
1681	B Balchik 2020 11 14 FPOD_6288 file0 PART 79d 23h 19m.FP3	6288	9	3	23/01/2021 15:59	2021	1	23	15	17	0
1682	B Balchik 2020 11 14 FPOD_6288 file0 PART 79d 23h 19m.FP3	6288	9	3	23/01/2021 16:59	2021	1	23	16	18	0
1683	B Balchik 2020 11 14 FPOD_6288 file0 PART 79d 23h 19m.FP3	6288	9	3	23/01/2021 17:59	2021	1	23	17	19	17
1684	B Balchik 2020 11 14 FPOD_6288 file0 PART 79d 23h 19m.FP3	6288	9	3	23/01/2021 18:59	2021	1	23	18	20	49
1685	B Balchik 2020 11 14 FPOD_6288 file0 PART 79d 23h 19m.FP3	6288	9	3	23/01/2021 19:59	2021	1	23	19	21	3
1686	B Balchik 2020 11 14 FPOD_6288 file0 PART 79d 23h 19m.FP3	6288	9	3	23/01/2021 20:59	2021	1	23	20	22	4
1687	B Balchik 2020 11 14 FPOD_6288 file0 PART 79d 23h 19m.FP3	6288	9	3	23/01/2021 21:59	2021	1	23	21	23	2
1688	B Balchik 2020 11 14 FPOD_6288 file0 PART 79d 23h 19m.FP3	6288	9	3	23/01/2021 22:59	2021	1	23	22	0	0
1689	B Balchik 2020 11 14 FPOD_6288 file0 PART 79d 23h 19m.FP3	6288	9	3	23/01/2021 23:59	2021	1	23	23	1	2
1690	B Balchik 2020 11 14 FPOD_6288 file0 PART 79d 23h 19m.FP3	6288	9	3	24/01/2021 00:59	2021	1	24	0	2	6
1691	B Balchik 2020 11 14 FPOD_6288 file0 PART 79d 23h 19m.FP3	6288	9	3	24/01/2021 01:59	2021	1	24	1	3	0
1692	B Balchik 2020 11 14 FPOD_6288 file0 PART 79d 23h 19m.FP3	6288	9	3	24/01/2021 02:59	2021	1	24	2	4	0
1693	B Balchik 2020 11 14 FPOD_6288 file0 PART 79d 23h 19m.FP3	6288	9	3	24/01/2021 03:59	2021	1	24	3	5	15
1694	B Balchik 2020 11 14 FPOD_6288 file0 PART 79d 23h 19m.FP3	6288	9	3	24/01/2021 04:59	2021	1	24	4	6	20
1695	B Balchik 2020 11 14 FPOD_6288 file0 PART 79d 23h 19m.FP3	6288	9	3	24/01/2021 05:59	2021	1	24	5	7	0
1696	B Balchik 2020 11 14 FPOD_6288 file0 PART 79d 23h 19m.FP3	6288	9	3	24/01/2021 06:59	2021	1	24	6	8	2
1697	B Balchik 2020 11 14 FPOD_6288 file0 PART 79d 23h 19m.FP3	6288	9	3	24/01/2021 07:59	2021	1	24	7	9	0
1698	B Balchik 2020 11 14 FPOD_6288 file0 PART 79d 23h 19m.FP3	6288	9	3	24/01/2021 08:59	2021	1	24	8	10	0
1699	B Balchik 2020 11 14 FPOD_6288 file0 PART 79d 23h 19m.FP3	6288	9	3	24/01/2021 09:59	2021	1	24	9	11	0
1700	B Balchik 2020 11 14 FPOD_6288 file0 PART 79d 23h 19m.FP3	6288	9	3	24/01/2021 10:59	2021	1	24	10	12	0
1701	B Balchik 2020 11 14 FPOD_6288 file0 PART 79d 23h 19m.FP3	6288	9	3	24/01/2021 11:59	2021	1	24	11	13	0
1702	B Balchik 2020 11 14 FPOD_6288 file0 PART 79d 23h 19m.FP3	6288	9	3	24/01/2021 12:59	2021	1	24	12	14	0
1703	B Balchik 2020 11 14 FPOD_6288 file0 PART 79d 23h 19m.FP3	6288	9	3	24/01/2021 13:59	2021	1	24	13	15	15
1704	B Balchik 2020 11 14 FPOD_6288 file0 PART 79d 23h 19m.FP3	6288	9	3	24/01/2021 14:59	2021	1	24	14	16	0
1705	B Balchik 2020 11 14 FPOD_6288 file0 PART 79d 23h 19m.FP3	6288	9	3	24/01/2021 15:59	2021	1	24	15	17	18
1706	B Balchik 2020 11 14 FPOD_6288 file0 PART 79d 23h 19m.FP3	6288	9	3	24/01/2021 16:59	2021	1	24	16	18	42
1707	B Balchik 2020 11 14 FPOD_6288 file0 PART 79d 23h 19m.FP3	6288	9	3	24/01/2021 17:59	2021	1	24	17	19	7
1708	B Balchik 2020 11 14 FPOD_6288 file0 PART 79d 23h 19m.FP3	6288	9	3	24/01/2021 18:59	2021	1	24	18	20	25
1709	B Balchik 2020 11 14 FPOD_6288 file0 PART 79d 23h 19m.FP3	6288	9	3	24/01/2021 19:59	2021	1	24	19	21	1
1710	B Balchik 2020 11 14 FPOD_6288 file0 PART 79d 23h 19m.FP3	6288	9	3	24/01/2021 20:59	2021	1	24	20	22	6
1711	B Balchik 2020 11 14 FPOD_6288 file0 PART 79d 23h 19m.FP3	6288	9	3	24/01/2021 21:59	2021	1	24	21	23	23
1712	B Balchik 2020 11 14 FPOD_6288 file0 PART 79d 23h 19m.FP3	6288	9	3	24/01/2021 22:59	2021	1	24	22	0	21
1713	B Balchik 2020 11 14 FPOD_6288 file0 PART 79d 23h 19m.FP3	6288	9	3	24/01/2021 23:59	2021	1	24	23	1	18
1714	B Balchik 2020 11 14 FPOD_6288 file0 PART 79d 23h 19m.FP3	6288	9	3	25/01/2021 00:59	2021	1	25	0	2	12
1715	B Balchik 2020 11 14 FPOD_6288 file0 PART 79d 23h 19m.FP3	6288	9	3	25/01/2021 01:59	2021	1	25	1	3	19
1716	B Balchik 2020 11 14 FPOD_6288 file0 PART 79d 23h 19m.FP3	6288	9	3	25/01/2021 02:59	2021	1	25	2	4	4
1717	B Balchik 2020 11 14 FPOD_6288 file0 PART 79d 23h 19m.FP3	6288	9	3	25/01/2021 03:59	2021	1	25	3	5	0
1718	B Balchik 2020 11 14 FPOD_6288 file0 PART 79d 23h 19m.FP3	6288	9	3	25/01/2021 04:59	2021	1	25	4	6	2
1719	B Balchik 2020 11 14 FPOD_6288 file0 PART 79d 23h 19m.FP3	6288	9	3	25/01/2021 05:59	2021	1	25	5	7	0
1720	B Balchik 2020 11 14 FPOD_6288 file0 PART 79d 23h 19m.FP3	6288	9	3	25/01/2021 06:59	2021	1	25	6	8	3
1721	B Balchik 2020 11 14 FPOD_6288 file0 PART 79d 23h 19m.FP3	6288	9	3	25/01/2021 07:59	2021	1	25	7	9	0
1722	B Balchik 2020 11 14 FPOD_6288 file0 PART 79d 23h 19m.FP3	6288	9	3	25/01/2021 08:59	2021	1	25	8	10	2
1723	B Balchik 2020 11 14 FPOD_6288 file0 PART 79d 23h 19m.FP3	6288	9	3	25/01/2021 09:59	2021	1	25	9	11	0
1724	B Balchik 2020 11 14 FPOD_6288 file0 PART 79d 23h 19m.FP3	6288	9	3	25/01/2021 10:59	2021	1	25	10	12	2
1725	B Balchik 2020 11 14 FPOD_6288 file0 PART 79d 23h 19m.FP3	6288	9	3	25/01/2021 11:59	2021	1	25	11	13	0
1726	B Balchik 2020 11 14 FPOD_6288 file0 PART 79d 23h 19m.FP3	6288	9	3	25/01/2021 12:59	2021	1	25	12	14	0
1727	B Balchik 2020 11 14 FPOD_6288 file0 PART 79d 23h 19m.FP3	6288	9	3	25/01/2021 13:59	2021	1	25	13	15	1
1728	B Balchik 2020 11 14 FPOD_6288 file0 PART 79d 23h 19m.FP3	6288	9	3	25/01/2021 14:59	2021	1	25	14	16	4
1729	B Balchik 2020 11 14 FPOD_6288 file0 PART 79d 23h 19m.FP3	6288	9	3	25/01/2021 15:59	2021	1	25	15	17	0
1730	B Balchik 2020 11 14 FPOD_6288 file0 PART 79d 23h 19m.FP3	6288	9	3	25/01/2021 16:59	2021	1	25	16	18	0
1731	B Balchik 2020 11 14 FPOD_6288 file0 PART 79d 23h 19m.FP3	6288	9	3	25/01/2021 17:59	2021	1	25	17	19	9
1732	B Balchik 2020 11 14 FPOD_6288 file0 PART 79d 23h 19m.FP3	6288	9	3	25/01/2021 18:59	2021	1	25	18	20	0
1733	B Balchik 2020 11 14 FPOD_6288 file0 PART 79d 23h 19m.FP3	6288	9	3	25/01/2021 19:59	2021	1	25	19	21	0
1734	B Balchik 2020 11 14 FPOD_6288 file0 PART 79d 23h 19m.FP3	6288	9	3	25/01/2021 20:59	2021	1	25	20	22	0
1735	B Balchik 2020 11 14 FPOD_6288 file0 PART 79d 23h 19m.FP3	6288	9	3	25/01/2021 21:59	2021	1	25	21	23	0
1736	B Balchik 2020 11 14 FPOD_6288 file0 PART 79d 23h 19m.FP3	6288	9	3	25/01/2021 22:59	2021	1	25	22	0	2
1737	B Balchik 2020 11 14 FPOD_6288 file0 PART 79d 23h 19m.FP3	6288	9	3	25/01/2021 23:59	2021	1	25	23	1	11
1738	B Balchik 2020 11 14 FPOD_6288 file0 PART 79d 23h 19m.FP3	6288	9	3	26/01/2021 00:59	2021	1	26	0	2	18
1739	B Balchik 2020 11 14 FPOD_6288 file0 PART 79d 23h 19m.FP3	6288	9	3	26/01/2021 01:59	2021	1	26	1	3	4
1740	B Balchik 2020 11 14 FPOD_6288 file0 PART 79d 23h 19m.FP3	6288	9	3	26/01/2021 02:59	2021	1	26	2	4	38
1741	B Balchik 2020 11 14 FPOD_6288 file0 PART 79d 23h 19m.FP3	6288	9	3	26/01/2021 03:59	2021	1	26	3	5	34
1742	B Balchik 2020 11 14 FPOD_6288 file0 PART 79d 23h 19m.FP3	6288	9	3	26/01/2021 04:59	2021	1	26	4	6	12
1743	B Balchik 2020 11 14 FPOD_6288 file0 PART 79d 23h 19m.FP3	6288	9	3	26/01/2021 05:59	2021	1	26	5	7	26
1744	B Balchik 2020 11 14 FPOD_6288 file0 PART 79d 23h 19m.FP3	6288	9	3	26/01/2021 06:59	2021	1	26	6	8	3
1745	B Balchik 2020 11 14 FPOD_6288 file0 PART 79d 23h 19m.FP3	6288	9	3	26/01/2021 07:59	2021	1	26	7	9	8
1746	B Balchik 2020 11 14 FPOD_6288 file0 PART 79d 23h 19m.FP3	6288	9	3	26/01/2021 08:59	2021	1	26	8	10	59
1747	B Balchik 2020 11 14 FPOD_6288 file0 PART 79d 23h 19m.FP3	6288	9	3	26/01/2021 09:59	2021	1	26	9	11	42
1748	B Balchik 2020 11 14 FPOD_6288 file0 PART 79d 23h 19m.FP3	6288	9	3	26/01/2021 10:59	2021	1	26	10	12	29
1749	B Balchik 2020 11 14 FPOD_6288 file0 PART 79d 23h 19m.FP3	6288	9	3	26/01/2021 11:59	2021	1	26	11	13	50
1750	B Balchik 2020 11 14 FPOD_6288 file0 PART 79d 23h 19m.FP3	6288	9	3	26/01/2021 12:59	2021	1	26	12	14	35
1751	B Balchik 2020 11 14 FPOD_6288 file0 PART 79d 23h 19m.FP3	6288	9	3	26/01/2021 13:59	2021	1	26	13	15	53
1752	B Balchik 2020 11 14 FPOD_6288 file0 PART 79d 23h 19m.FP3	6288	9	3	26/01/2021 14:59	2021	1	26	14	16	6
1753	B Balchik 2020 11 14 FPOD_6288 file0 PART 79d 23h 19m.FP3	6288	9	3	26/01/2021 15:59	2021	1	26	15	17	0
1754	B Balchik 2020 11 14 FPOD_6288 file0 PART 79d 23h 19m.FP3	6288	9	3	26/01/2021 16:59	2021	1	26	16	18	0
1755	B Balchik 2020 11 14 FPOD_6288 file0 PART 79d 23h 19m.FP3	6288	9	3	26/01/2021 17:59	2021	1	26	17	19	8
1756	B Balchik 2020 11 14 FPOD_6288 file0 PART 79d 23h 19m.FP3	6288	9	3	26/01/2021 18:59	2021	1	26	18	20	0
1757	B Balchik 2020 11 14 FPOD_6288 file0 PART 79d 23h 19m.FP3	6288	9	3	26/01/2021 19:59	2021	1	26	19	21	1
1758	B Balchik 2020 11 14 FPOD_6288 file0 PART 79d 23h 19m.FP3	6288	9	3	26/01/2021 20:59	2021	1	26	20	22	8
1759	B Balchik 2020 11 14 FPOD_6288 file0 PART 79d 23h 19m.FP3	6288	9	3	26/01/2021 21:59	2021	1	26	21	23	5
1760	B Balchik 2020 11 14 FPOD_6288 file0 PART 79d 23h 19m.FP3	6288	9	3	26/01/2021 22:59	2021	1	26	22	0	8
1761	B Balchik 2020 11 14 FPOD_6288 file0 PART 79d 23h 19m.FP3	6288	9	3	26/01/2021 23:59	2021	1	26	23	1	0
1762	B Balchik 2020 11 14 FPOD_6288 file0 PART 79d 23h 19m.FP3	6288	9	3	27/01/2021 00:59	2021	1	27	0	2	0
1763	B Balchik 2020 11 14 FPOD_6288 file0 PART 79d 23h 19m.FP3	6288	9	3	27/01/2021 01:59	2021	1	27	1	3	0
1764	B Balchik 2020 11 14 FPOD_6288 file0 PART 79d 23h 19m.FP3	6288	9	3	27/01/2021 02:59	2021	1	27	2	4	0
1765	B Balchik 2020 11 14 FPOD_6288 file0 PART 79d 23h 19m.FP3	6288	9	3	27/01/2021 03:59	2021	1	27	3	5	4
1766	B Balchik 2020 11 14 FPOD_6288 file0 PART 79d 23h 19m.FP3	6288	9	3	27/01/2021 04:59	2021	1	27	4	6	10
1767	B Balchik 2020 11 14 FPOD_6288 file0 PART 79d 23h 19m.FP3	6288	9	3	27/01/2021 05:59	2021	1	27	5	7	16
1768	B Balchik 2020 11 14 FPOD_6288 file0 PART 79d 23h 19m.FP3	6288	9	3	27/01/2021 06:59	2021	1	27	6	8	1
1769	B Balchik 2020 11 14 FPOD_6288 file0 PART 79d 23h 19m.FP3	6288	9	3	27/01/2021 07:59	2021	1	27	7	9	4
1770	B Balchik 2020 11 14 FPOD_6288 file0 PART 79d 23h 19m.FP3	6288	9	3	27/01/2021 08:59	2021	1	27	8	10	25
1771	B Balchik 2020 11 14 FPOD_6288 file0 PART 79d 23h 19m.FP3	6288	9	3	27/01/2021 09:59	2021	1	27	9	11	5
1772	B Balchik 2020 11 14 FPOD_6288 file0 PART 79d 23h 19m.FP3	6288	9	3	27/01/2021 10:59	2021	1	27	10	12	0
1773	B Balchik 2020 11 14 FPOD_6288 file0 PART 79d 23h 19m.FP3	6288	9	3	27/01/2021 11:59	2021	1	27	11	13	1
1774	B Balchik 2020 11 14 FPOD_6288 file0 PART 79d 23h 19m.FP3	6288	9	3	27/01/2021 12:59	2021	1	27	12	14	15
1775	B Balchik 2020 11 14 FPOD_6288 file0 PART 79d 23h 19m.FP3	6288	9	3	27/01/2021 13:59	2021	1	27	13	15	9
1776	B Balchik 2020 11 14 FPOD_6288 file0 PART 79d 23h 19m.FP3	6288	9	3	27/01/2021 14:59	2021	1	27	14	16	8
1777	B Balchik 2020 11 14 FPOD_6288 file0 PART 79d 23h 19m.FP3	6288	9	3	27/01/2021 15:59	2021	1	27	15	17	5
1778	B Balchik 2020 11 14 FPOD_6288 file0 PART 79d 23h 19m.FP3	6288	9	3	27/01/2021 16:59	2021	1	27	16	18	26
1779	B Balchik 2020 11 14 FPOD_6288 file0 PART 79d 23h 19m.FP3	6288	9	3	27/01/2021 17:59	2021	1	27	17	19	6
1780	B Balchik 2020 11 14 FPOD_6288 file0 PART 79d 23h 19m.FP3	6288	9	3	27/01/2021 18:59	2021	1	27	18	20	0
1781	B Balchik 2020 11 14 FPOD_6288 file0 PART 79d 23h 19m.FP3	6288	9	3	27/01/2021 19:59	2021	1	27	19	21	0
1782	B Balchik 2020 11 14 FPOD_6288 file0 PART 79d 23h 19m.FP3	6288	9	3	27/01/2021 20:59	2021	1	27	20	22	7
1783	B Balchik 2020 11 14 FPOD_6288 file0 PART 79d 23h 19m.FP3	6288	9	3	27/01/2021 21:59	2021	1	27	21	23	0
1784	B Balchik 2020 11 14 FPOD_6288 file0 PART 79d 23h 19m.FP3	6288	9	3	27/01/2021 22:59	2021	1	27	22	0	18
1785	B Balchik 2020 11 14 FPOD_6288 file0 PART 79d 23h 19m.FP3	6288	9	3	27/01/2021 23:59	2021	1	27	23	1	0
1786	B Balchik 2020 11 14 FPOD_6288 file0 PART 79d 23h 19m.FP3	6288	9	3	28/01/2021 00:59	2021	1	28	0	2	25
1787	B Balchik 2020 11 14 FPOD_6288 file0 PART 79d 23h 19m.FP3	6288	9	3	28/01/2021 01:59	2021	1	28	1	3	5
1788	B Balchik 2020 11 14 FPOD_6288 file0 PART 79d 23h 19m.FP3	6288	9	3	28/01/2021 02:59	2021	1	28	2	4	0
1789	B Balchik 2020 11 14 FPOD_6288 file0 PART 79d 23h 19m.FP3	6288	9	3	28/01/2021 03:59	2021	1	28	3	5	0
1790	B Balchik 2020 11 14 FPOD_6288 file0 PART 79d 23h 19m.FP3	6288	9	3	28/01/2021 04:59	2021	1	28	4	6	14
1791	B Balchik 2020 11 14 FPOD_6288 file0 PART 79d 23h 19m.FP3	6288	9	3	28/01/2021 05:59	2021	1	28	5	7	53
1792	B Balchik 2020 11 14 FPOD_6288 file0 PART 79d 23h 19m.FP3	6288	9	3	28/01/2021 06:59	2021	1	28	6	8	40
1793	B Balchik 2020 11 14 FPOD_6288 file0 PART 79d 23h 19m.FP3	6288	9	3	28/01/2021 07:59	2021	1	28	7	9	17
1794	B Balchik 2020 11 14 FPOD_6288 file0 PART 79d 23h 19m.FP3	6288	9	3	28/01/2021 08:59	2021	1	28	8	10	39
1795	B Balchik 2020 11 14 FPOD_6288 file0 PART 79d 23h 19m.FP3	6288	9	3	28/01/2021 09:59	2021	1	28	9	11	11
1796	B Balchik 2020 11 14 FPOD_6288 file0 PART 79d 23h 19m.FP3	6288	9	3	28/01/2021 10:59	2021	1	28	10	12	0
1797	B Balchik 2020 11 14 FPOD_6288 file0 PART 79d 23h 19m.FP3	6288	9	3	28/01/2021 11:59	2021	1	28	11	13	2
1798	B Balchik 2020 11 14 FPOD_6288 file0 PART 79d 23h 19m.FP3	6288	9	3	28/01/2021 12:59	2021	1	28	12	14	47
1799	B Balchik 2020 11 14 FPOD_6288 file0 PART 79d 23h 19m.FP3	6288	9	3	28/01/2021 13:59	2021	1	28	13	15	28
1800	B Balchik 2020 11 14 FPOD_6288 file0 PART 79d 23h 19m.FP3	6288	9	3	28/01/2021 14:59	2021	1	28	14	16	27
1801	B Balchik 2020 11 14 FPOD_6288 file0 PART 79d 23h 19m.FP3	6288	9	3	28/01/2021 15:59	2021	1	28	15	17	0
1802	B Balchik 2020 11 14 FPOD_6288 file0 PART 79d 23h 19m.FP3	6288	9	3	28/01/2021 16:59	2021	1	28	16	18	0
1803	B Balchik 2020 11 14 FPOD_6288 file0 PART 79d 23h 19m.FP3	6288	9	3	28/01/2021 17:59	2021	1	28	17	19	2
1804	B Balchik 2020 11 14 FPOD_6288 file0 PART 79d 23h 19m.FP3	6288	9	3	28/01/2021 18:59	2021	1	28	18	20	2
1805	B Balchik 2020 11 14 FPOD_6288 file0 PART 79d 23h 19m.FP3	6288	9	3	28/01/2021 19:59	2021	1	28	19	21	2
1806	B Balchik 2020 11 14 FPOD_6288 file0 PART 79d 23h 19m.FP3	6288	9	3	28/01/2021 20:59	2021	1	28	20	22	17
1807	B Balchik 2020 11 14 FPOD_6288 file0 PART 79d 23h 19m.FP3	6288	9	3	28/01/2021 21:59	2021	1	28	21	23	1
1808	B Balchik 2020 11 14 FPOD_6288 file0 PART 79d 23h 19m.FP3	6288	9	3	28/01/2021 22:59	2021	1	28	22	0	3
1809	B Balchik 2020 11 14 FPOD_6288 file0 PART 79d 23h 19m.FP3	6288	9	3	28/01/2021 23:59	2021	1	28	23	1	0
1810	B Balchik 2020 11 14 FPOD_6288 file0 PART 79d 23h 19m.FP3	6288	9	3	29/01/2021 00:59	2021	1	29	0	2	0
1811	B Balchik 2020 11 14 FPOD_6288 file0 PART 79d 23h 19m.FP3	6288	9	3	29/01/2021 01:59	2021	1	29	1	3	4
1812	B Balchik 2020 11 14 FPOD_6288 file0 PART 79d 23h 19m.FP3	6288	9	3	29/01/2021 02:59	2021	1	29	2	4	0
1813	B Balchik 2020 11 14 FPOD_6288 file0 PART 79d 23h 19m.FP3	6288	9	3	29/01/2021 03:59	2021	1	29	3	5	0
1814	B Balchik 2020 11 14 FPOD_6288 file0 PART 79d 23h 19m.FP3	6288	9	3	29/01/2021 04:59	2021	1	29	4	6	11
1815	B Balchik 2020 11 14 FPOD_6288 file0 PART 79d 23h 19m.FP3	6288	9	3	29/01/2021 05:59	2021	1	29	5	7	43
1816	B Balchik 2020 11 14 FPOD_6288 file0 PART 79d 23h 19m.FP3	6288	9	3	29/01/2021 06:59	2021	1	29	6	8	56
1817	B Balchik 2020 11 14 FPOD_6288 file0 PART 79d 23h 19m.FP3	6288	9	3	29/01/2021 07:59	2021	1	29	7	9	25
1818	B Balchik 2020 11 14 FPOD_6288 file0 PART 79d 23h 19m.FP3	6288	9	3	29/01/2021 08:59	2021	1	29	8	10	9
1819	B Balchik 2020 11 14 FPOD_6288 file0 PART 79d 23h 19m.FP3	6288	9	3	29/01/2021 09:59	2021	1	29	9	11	0
1820	B Balchik 2020 11 14 FPOD_6288 file0 PART 79d 23h 19m.FP3	6288	9	3	29/01/2021 10:59	2021	1	29	10	12	14
1821	B Balchik 2020 11 14 FPOD_6288 file0 PART 79d 23h 19m.FP3	6288	9	3	29/01/2021 11:59	2021	1	29	11	13	14
1822	B Balchik 2020 11 14 FPOD_6288 file0 PART 79d 23h 19m.FP3	6288	9	3	29/01/2021 12:59	2021	1	29	12	14	16
1823	B Balchik 2020 11 14 FPOD_6288 file0 PART 79d 23h 19m.FP3	6288	9	3	29/01/2021 13:59	2021	1	29	13	15	0
1824	B Balchik 2020 11 14 FPOD_6288 file0 PART 79d 23h 19m.FP3	6288	9	3	29/01/2021 14:59	2021	1	29	14	16	0
1825	B Balchik 2020 11 14 FPOD_6288 file0 PART 79d 23h 19m.FP3	6288	9	3	29/01/2021 15:59	2021	1	29	15	17	7
1826	B Balchik 2020 11 14 FPOD_6288 file0 PART 79d 23h 19m.FP3	6288	9	3	29/01/2021 16:59	2021	1	29	16	18	7
1827	B Balchik 2020 11 14 FPOD_6288 file0 PART 79d 23h 19m.FP3	6288	9	3	29/01/2021 17:59	2021	1	29	17	19	1
1828	B Balchik 2020 11 14 FPOD_6288 file0 PART 79d 23h 19m.FP3	6288	9	3	29/01/2021 18:59	2021	1	29	18	20	2
1829	B Balchik 2020 11 14 FPOD_6288 file0 PART 79d 23h 19m.FP3	6288	9	3	29/01/2021 19:59	2021	1	29	19	21	0
1830	B Balchik 2020 11 14 FPOD_6288 file0 PART 79d 23h 19m.FP3	6288	9	3	29/01/2021 20:59	2021	1	29	20	22	0
1831	B Balchik 2020 11 14 FPOD_6288 file0 PART 79d 23h 19m.FP3	6288	9	3	29/01/2021 21:59	2021	1	29	21	23	2
1832	B Balchik 2020 11 14 FPOD_6288 file0 PART 79d 23h 19m.FP3	6288	9	3	29/01/2021 22:59	2021	1	29	22	0	6
1833	B Balchik 2020 11 14 FPOD_6288 file0 PART 79d 23h 19m.FP3	6288	9	3	29/01/2021 23:59	2021	1	29	23	1	18
1834	B Balchik 2020 11 14 FPOD_6288 file0 PART 79d 23h 19m.FP3	6288	9	3	30/01/2021 00:59	2021	1	30	0	2	0
1835	B Balchik 2020 11 14 FPOD_6288 file0 PART 79d 23h 19m.FP3	6288	9	3	30/01/2021 01:59	2021	1	30	1	3	0
1836	B Balchik 2020 11 14 FPOD_6288 file0 PART 79d 23h 19m.FP3	6288	9	3	30/01/2021 02:59	2021	1	30	2	4	0
1837	B Balchik 2020 11 14 FPOD_6288 file0 PART 79d 23h 19m.FP3	6288	9	3	30/01/2021 03:59	2021	1	30	3	5	0
1838	B Balchik 2020 11 14 FPOD_6288 file0 PART 79d 23h 19m.FP3	6288	9	3	30/01/2021 04:59	2021	1	30	4	6	0
1839	B Balchik 2020 11 14 FPOD_6288 file0 PART 79d 23h 19m.FP3	6288	9	3	30/01/2021 05:59	2021	1	30	5	7	0
1840	B Balchik 2020 11 14 FPOD_6288 file0 PART 79d 23h 19m.FP3	6288	9	3	30/01/2021 06:59	2021	1	30	6	8	0
1841	B Balchik 2020 11 14 FPOD_6288 file0 PART 79d 23h 19m.FP3	6288	9	3	30/01/2021 07:59	2021	1	30	7	9	0
1842	B Balchik 2020 11 14 FPOD_6288 file0 PART 79d 23h 19m.FP3	6288	9	3	30/01/2021 08:59	2021	1	30	8	10	23
1843	B Balchik 2020 11 14 FPOD_6288 file0 PART 79d 23h 19m.FP3	6288	9	3	30/01/2021 09:59	2021	1	30	9	11	17
1844	B Balchik 2020 11 14 FPOD_6288 file0 PART 79d 23h 19m.FP3	6288	9	3	30/01/2021 10:59	2021	1	30	10	12	0
1845	B Balchik 2020 11 14 FPOD_6288 file0 PART 79d 23h 19m.FP3	6288	9	3	30/01/2021 11:59	2021	1	30	11	13	0
1846	B Balchik 2020 11 14 FPOD_6288 file0 PART 79d 23h 19m.FP3	6288	9	3	30/01/2021 12:59	2021	1	30	12	14	1
1847	B Balchik 2020 11 14 FPOD_6288 file0 PART 79d 23h 19m.FP3	6288	9	3	30/01/2021 13:59	2021	1	30	13	15	0
1848	B Balchik 2020 11 14 FPOD_6288 file0 PART 79d 23h 19m.FP3	6288	9	3	30/01/2021 14:59	2021	1	30	14	16	2
1849	B Balchik 2020 11 14 FPOD_6288 file0 PART 79d 23h 19m.FP3	6288	9	3	30/01/2021 15:59	2021	1	30	15	17	0
1850	B Balchik 2020 11 14 FPOD_6288 file0 PART 79d 23h 19m.FP3	6288	9	3	30/01/2021 16:59	2021	1	30	16	18	0
1851	B Balchik 2020 11 14 FPOD_6288 file0 PART 79d 23h 19m.FP3	6288	9	3	30/01/2021 17:59	2021	1	30	17	19	14
1852	B Balchik 2020 11 14 FPOD_6288 file0 PART 79d 23h 19m.FP3	6288	9	3	30/01/2021 18:59	2021	1	30	18	20	0
1853	B Balchik 2020 11 14 FPOD_6288 file0 PART 79d 23h 19m.FP3	6288	9	3	30/01/2021 19:59	2021	1	30	19	21	0
1854	B Balchik 2020 11 14 FPOD_6288 file0 PART 79d 23h 19m.FP3	6288	9	3	30/01/2021 20:59	2021	1	30	20	22	0
1855	B Balchik 2020 11 14 FPOD_6288 file0 PART 79d 23h 19m.FP3	6288	9	3	30/01/2021 21:59	2021	1	30	21	23	0
1856	B Balchik 2020 11 14 FPOD_6288 file0 PART 79d 23h 19m.FP3	6288	9	3	30/01/2021 22:59	2021	1	30	22	0	0
1857	B Balchik 2020 11 14 FPOD_6288 file0 PART 79d 23h 19m.FP3	6288	9	3	30/01/2021 23:59	2021	1	30	23	1	0
1858	B Balchik 2020 11 14 FPOD_6288 file0 PART 79d 23h 19m.FP3	6288	9	3	31/01/2021 00:59	2021	1	31	0	2	0
1859	B Balchik 2020 11 14 FPOD_6288 file0 PART 79d 23h 19m.FP3	6288	9	3	31/01/2021 01:59	2021	1	31	1	3	0
1860	B Balchik 2020 11 14 FPOD_6288 file0 PART 79d 23h 19m.FP3	6288	9	3	31/01/2021 02:59	2021	1	31	2	4	0
1861	B Balchik 2020 11 14 FPOD_6288 file0 PART 79d 23h 19m.FP3	6288	9	3	31/01/2021 03:59	2021	1	31	3	5	8
1862	B Balchik 2020 11 14 FPOD_6288 file0 PART 79d 23h 19m.FP3	6288	9	3	31/01/2021 04:59	2021	1	31	4	6	11
1863	B Balchik 2020 11 14 FPOD_6288 file0 PART 79d 23h 19m.FP3	6288	9	3	31/01/2021 05:59	2021	1	31	5	7	20
1864	B Balchik 2020 11 14 FPOD_6288 file0 PART 79d 23h 19m.FP3	6288	9	3	31/01/2021 06:59	2021	1	31	6	8	12
1865	B Balchik 2020 11 14 FPOD_6288 file0 PART 79d 23h 19m.FP3	6288	9	3	31/01/2021 07:59	2021	1	31	7	9	0
1866	B Balchik 2020 11 14 FPOD_6288 file0 PART 79d 23h 19m.FP3	6288	9	3	31/01/2021 08:59	2021	1	31	8	10	30
1867	B Balchik 2020 11 14 FPOD_6288 file0 PART 79d 23h 19m.FP3	6288	9	3	31/01/2021 09:59	2021	1	31	9	11	0
1868	B Balchik 2020 11 14 FPOD_6288 file0 PART 79d 23h 19m.FP3	6288	9	3	31/01/2021 10:59	2021	1	31	10	12	29
1869	B Balchik 2020 11 14 FPOD_6288 file0 PART 79d 23h 19m.FP3	6288	9	3	31/01/2021 11:59	2021	1	31	11	13	36
1870	B Balchik 2020 11 14 FPOD_6288 file0 PART 79d 23h 19m.FP3	6288	9	3	31/01/2021 12:59	2021	1	31	12	14	6
1871	B Balchik 2020 11 14 FPOD_6288 file0 PART 79d 23h 19m.FP3	6288	9	3	31/01/2021 13:59	2021	1	31	13	15	0
1872	B Balchik 2020 11 14 FPOD_6288 file0 PART 79d 23h 19m.FP3	6288	9	3	31/01/2021 14:59	2021	1	31	14	16	12
1873	B Balchik 2020 11 14 FPOD_6288 file0 PART 79d 23h 19m.FP3	6288	9	3	31/01/2021 15:59	2021	1	31	15	17	0
1874	B Balchik 2020 11 14 FPOD_6288 file0 PART 79d 23h 19m.FP3	6288	9	3	31/01/2021 16:59	2021	1	31	16	18	0
1875	B Balchik 2020 11 14 FPOD_6288 file0 PART 79d 23h 19m.FP3	6288	9	3	31/01/2021 17:59	2021	1	31	17	19	0
1876	B Balchik 2020 11 14 FPOD_6288 file0 PART 79d 23h 19m.FP3	6288	9	3	31/01/2021 18:59	2021	1	31	18	20	20
1877	B Balchik 2020 11 14 FPOD_6288 file0 PART 79d 23h 19m.FP3	6288	9	3	31/01/2021 19:59	2021	1	31	19	21	3
1878	B Balchik 2020 11 14 FPOD_6288 file0 PART 79d 23h 19m.FP3	6288	9	3	31/01/2021 20:59	2021	1	31	20	22	2
1879	B Balchik 2020 11 14 FPOD_6288 file0 PART 79d 23h 19m.FP3	6288	9	3	31/01/2021 21:59	2021	1	31	21	23	28
1880	B Balchik 2020 11 14 FPOD_6288 file0 PART 79d 23h 19m.FP3	6288	9	3	31/01/2021 22:59	2021	1	31	22	0	12
1881	B Balchik 2020 11 14 FPOD_6288 file0 PART 79d 23h 19m.FP3	6288	9	3	31/01/2021 23:59	2021	1	31	23	1	4
1882	B Balchik 2020 11 14 FPOD_6288 file0 PART 79d 23h 19m.FP3	6288	9	3	01/02/2021 00:59	2021	2	1	0	2	26
1883	B Balchik 2020 11 14 FPOD_6288 file0 PART 79d 23h 19m.FP3	6288	9	3	01/02/2021 01:59	2021	2	1	1	3	0
1884	B Balchik 2020 11 14 FPOD_6288 file0 PART 79d 23h 19m.FP3	6288	9	3	01/02/2021 02:59	2021	2	1	2	4	0
1885	B Balchik 2020 11 14 FPOD_6288 file0 PART 79d 23h 19m.FP3	6288	9	3	01/02/2021 03:59	2021	2	1	3	5	0
1886	B Balchik 2020 11 14 FPOD_6288 file0 PART 79d 23h 19m.FP3	6288	9	3	01/02/2021 04:59	2021	2	1	4	6	7
1887	B Balchik 2020 11 14 FPOD_6288 file0 PART 79d 23h 19m.FP3	6288	9	3	01/02/2021 05:59	2021	2	1	5	7	4
1888	B Balchik 2020 11 14 FPOD_6288 file0 PART 79d 23h 19m.FP3	6288	9	3	01/02/2021 06:59	2021	2	1	6	8	25
1889	B Balchik 2020 11 14 FPOD_6288 file0 PART 79d 23h 19m.FP3	6288	9	3	01/02/2021 07:59	2021	2	1	7	9	40
1890	B Balchik 2020 11 14 FPOD_6288 file0 PART 79d 23h 19m.FP3	6288	9	3	01/02/2021 08:59	2021	2	1	8	10	23
1891	B Balchik 2020 11 14 FPOD_6288 file0 PART 79d 23h 19m.FP3	6288	9	3	01/02/2021 09:59	2021	2	1	9	11	45
1892	B Balchik 2020 11 14 FPOD_6288 file0 PART 79d 23h 19m.FP3	6288	9	3	01/02/2021 10:59	2021	2	1	10	12	7
1893	B Balchik 2020 11 14 FPOD_6288 file0 PART 79d 23h 19m.FP3	6288	9	3	01/02/2021 11:59	2021	2	1	11	13	27
1894	B Balchik 2020 11 14 FPOD_6288 file0 PART 79d 23h 19m.FP3	6288	9	3	01/02/2021 12:59	2021	2	1	12	14	24
1895	B Balchik 2020 11 14 FPOD_6288 file0 PART 79d 23h 19m.FP3	6288	9	3	01/02/2021 13:59	2021	2	1	13	15	32
1896	B Balchik 2020 11 14 FPOD_6288 file0 PART 79d 23h 19m.FP3	6288	9	3	01/02/2021 14:59	2021	2	1	14	16	21
1897	B Balchik 2020 11 14 FPOD_6288 file0 PART 79d 23h 19m.FP3	6288	9	3	01/02/2021 15:59	2021	2	1	15	17	14
1898	B Balchik 2020 11 14 FPOD_6288 file0 PART 79d 23h 19m.FP3	6288	9	3	01/02/2021 16:59	2021	2	1	16	18	10
1899	B Balchik 2020 11 14 FPOD_6288 file0 PART 79d 23h 19m.FP3	6288	9	3	01/02/2021 17:59	2021	2	1	17	19	0
1900	B Balchik 2020 11 14 FPOD_6288 file0 PART 79d 23h 19m.FP3	6288	9	3	01/02/2021 18:59	2021	2	1	18	20	5
1901	B Balchik 2020 11 14 FPOD_6288 file0 PART 79d 23h 19m.FP3	6288	9	3	01/02/2021 19:59	2021	2	1	19	21	24
1902	B Balchik 2020 11 14 FPOD_6288 file0 PART 79d 23h 19m.FP3	6288	9	3	01/02/2021 20:59	2021	2	1	20	22	2
1903	B Balchik 2020 11 14 FPOD_6288 file0 PART 79d 23h 19m.FP3	6288	9	3	01/02/2021 21:59	2021	2	1	21	23	0
1904	B Balchik 2020 11 14 FPOD_6288 file0 PART 79d 23h 19m.FP3	6288	9	3	01/02/2021 22:59	2021	2	1	22	0	0
1905	B Balchik 2020 11 14 FPOD_6288 file0 PART 79d 23h 19m.FP3	6288	9	3	01/02/2021 23:59	2021	2	1	23	1	1
1906	B Balchik 2020 11 14 FPOD_6288 file0 PART 79d 23h 19m.FP3	6288	9	3	02/02/2021 00:59	2021	2	2	0	2	0
1907	B Balchik 2020 11 14 FPOD_6288 file0 PART 79d 23h 19m.FP3	6288	9	3	02/02/2021 01:59	2021	2	2	1	3	0
1908	B Balchik 2020 11 14 FPOD_6288 file0 PART 79d 23h 19m.FP3	6288	9	3	02/02/2021 02:59	2021	2	2	2	4	0
1909	B Balchik 2020 11 14 FPOD_6288 file0 PART 79d 23h 19m.FP3	6288	9	3	02/02/2021 03:59	2021	2	2	3	5	0
1910	B Balchik 2020 11 14 FPOD_6288 file0 PART 79d 23h 19m.FP3	6288	9	3	02/02/2021 04:59	2021	2	2	4	6	14
1911	B Balchik 2020 11 14 FPOD_6288 file0 PART 79d 23h 19m.FP3	6288	9	3	02/02/2021 05:59	2021	2	2	5	7	0
1912	B Balchik 2020 11 14 FPOD_6288 file0 PART 79d 23h 19m.FP3	6288	9	3	02/02/2021 06:59	2021	2	2	6	8	2
1913	B Balchik 2020 11 14 FPOD_6288 file0 PART 79d 23h 19m.FP3	6288	9	3	02/02/2021 07:59	2021	2	2	7	9	1
1914	B Balchik 2020 11 14 FPOD_6288 file0 PART 79d 23h 19m.FP3	6288	9	3	02/02/2021 08:59	2021	2	2	8	10	1
1915	B Balchik 2020 11 14 FPOD_6288 file0 PART 79d 23h 19m.FP3	6288	9	3	02/02/2021 09:59	2021	2	2	9	11	19
1916	B Balchik 2020 11 14 FPOD_6288 file0 PART 79d 23h 19m.FP3	6288	9	3	02/02/2021 10:59	2021	2	2	10	12	0
1917	B Balchik 2020 11 14 FPOD_6288 file0 PART 79d 23h 19m.FP3	6288	9	3	02/02/2021 11:59	2021	2	2	11	13	1
1918	B Balchik 2020 11 14 FPOD_6288 file0 PART 79d 23h 19m.FP3	6288	9	3	02/02/2021 12:59	2021	2	2	12	14	0
1919	B Balchik 2020 11 14 FPOD_6288 file0 PART 79d 23h 19m.FP3	6288	9	3	02/02/2021 13:59	2021	2	2	13	15	7
1920	B Balchik 2020 11 14 FPOD_6288 file0 PART 79d 23h 19m.FP3	6288	9	3	02/02/2021 14:23	2021	2	2	14	16	0
1921	B Balchik 2021 02 02 FPOD_6288 file0 PART 55d 19h 22m.FP3	6288	9	3	02/02/2021 14:59	2021	2	2	14	16	1
1922	B Balchik 2021 02 02 FPOD_6288 file0 PART 55d 19h 22m.FP3	6288	9	3	02/02/2021 15:59	2021	2	2	15	17	12
1923	B Balchik 2021 02 02 FPOD_6288 file0 PART 55d 19h 22m.FP3	6288	9	3	02/02/2021 16:59	2021	2	2	16	18	0
1924	B Balchik 2021 02 02 FPOD_6288 file0 PART 55d 19h 22m.FP3	6288	9	3	02/02/2021 17:59	2021	2	2	17	19	8
1925	B Balchik 2021 02 02 FPOD_6288 file0 PART 55d 19h 22m.FP3	6288	9	3	02/02/2021 18:59	2021	2	2	18	20	25
1926	B Balchik 2021 02 02 FPOD_6288 file0 PART 55d 19h 22m.FP3	6288	9	3	02/02/2021 19:59	2021	2	2	19	21	16
1927	B Balchik 2021 02 02 FPOD_6288 file0 PART 55d 19h 22m.FP3	6288	9	3	02/02/2021 20:59	2021	2	2	20	22	12
1928	B Balchik 2021 02 02 FPOD_6288 file0 PART 55d 19h 22m.FP3	6288	9	3	02/02/2021 21:59	2021	2	2	21	23	22
1929	B Balchik 2021 02 02 FPOD_6288 file0 PART 55d 19h 22m.FP3	6288	9	3	02/02/2021 22:59	2021	2	2	22	0	22
1930	B Balchik 2021 02 02 FPOD_6288 file0 PART 55d 19h 22m.FP3	6288	9	3	02/02/2021 23:59	2021	2	2	23	1	0
1931	B Balchik 2021 02 02 FPOD_6288 file0 PART 55d 19h 22m.FP3	6288	9	3	03/02/2021 00:59	2021	2	3	0	2	0
1932	B Balchik 2021 02 02 FPOD_6288 file0 PART 55d 19h 22m.FP3	6288	9	3	03/02/2021 01:59	2021	2	3	1	3	0
1933	B Balchik 2021 02 02 FPOD_6288 file0 PART 55d 19h 22m.FP3	6288	9	3	03/02/2021 02:59	2021	2	3	2	4	0
1934	B Balchik 2021 02 02 FPOD_6288 file0 PART 55d 19h 22m.FP3	6288	9	3	03/02/2021 03:59	2021	2	3	3	5	0
1935	B Balchik 2021 02 02 FPOD_6288 file0 PART 55d 19h 22m.FP3	6288	9	3	03/02/2021 04:59	2021	2	3	4	6	0
1936	B Balchik 2021 02 02 FPOD_6288 file0 PART 55d 19h 22m.FP3	6288	9	3	03/02/2021 05:59	2021	2	3	5	7	14
1937	B Balchik 2021 02 02 FPOD_6288 file0 PART 55d 19h 22m.FP3	6288	9	3	03/02/2021 06:59	2021	2	3	6	8	0
1938	B Balchik 2021 02 02 FPOD_6288 file0 PART 55d 19h 22m.FP3	6288	9	3	03/02/2021 07:59	2021	2	3	7	9	0
1939	B Balchik 2021 02 02 FPOD_6288 file0 PART 55d 19h 22m.FP3	6288	9	3	03/02/2021 08:59	2021	2	3	8	10	0
1940	B Balchik 2021 02 02 FPOD_6288 file0 PART 55d 19h 22m.FP3	6288	9	3	03/02/2021 09:59	2021	2	3	9	11	0
1941	B Balchik 2021 02 02 FPOD_6288 file0 PART 55d 19h 22m.FP3	6288	9	3	03/02/2021 10:59	2021	2	3	10	12	0
1942	B Balchik 2021 02 02 FPOD_6288 file0 PART 55d 19h 22m.FP3	6288	9	3	03/02/2021 11:59	2021	2	3	11	13	0
1943	B Balchik 2021 02 02 FPOD_6288 file0 PART 55d 19h 22m.FP3	6288	9	3	03/02/2021 12:59	2021	2	3	12	14	0
1944	B Balchik 2021 02 02 FPOD_6288 file0 PART 55d 19h 22m.FP3	6288	9	3	03/02/2021 13:59	2021	2	3	13	15	0
1945	B Balchik 2021 02 02 FPOD_6288 file0 PART 55d 19h 22m.FP3	6288	9	3	03/02/2021 14:59	2021	2	3	14	16	0
1946	B Balchik 2021 02 02 FPOD_6288 file0 PART 55d 19h 22m.FP3	6288	9	3	03/02/2021 15:59	2021	2	3	15	17	0
1947	B Balchik 2021 02 02 FPOD_6288 file0 PART 55d 19h 22m.FP3	6288	9	3	03/02/2021 16:59	2021	2	3	16	18	0
1948	B Balchik 2021 02 02 FPOD_6288 file0 PART 55d 19h 22m.FP3	6288	9	3	03/02/2021 17:59	2021	2	3	17	19	0
1949	B Balchik 2021 02 02 FPOD_6288 file0 PART 55d 19h 22m.FP3	6288	9	3	03/02/2021 18:59	2021	2	3	18	20	0
1950	B Balchik 2021 02 02 FPOD_6288 file0 PART 55d 19h 22m.FP3	6288	9	3	03/02/2021 19:59	2021	2	3	19	21	0
1951	B Balchik 2021 02 02 FPOD_6288 file0 PART 55d 19h 22m.FP3	6288	9	3	03/02/2021 20:59	2021	2	3	20	22	0
1952	B Balchik 2021 02 02 FPOD_6288 file0 PART 55d 19h 22m.FP3	6288	9	3	03/02/2021 21:59	2021	2	3	21	23	10
1953	B Balchik 2021 02 02 FPOD_6288 file0 PART 55d 19h 22m.FP3	6288	9	3	03/02/2021 22:59	2021	2	3	22	0	33
1954	B Balchik 2021 02 02 FPOD_6288 file0 PART 55d 19h 22m.FP3	6288	9	3	03/02/2021 23:59	2021	2	3	23	1	16
1955	B Balchik 2021 02 02 FPOD_6288 file0 PART 55d 19h 22m.FP3	6288	9	3	04/02/2021 00:59	2021	2	4	0	2	3
1956	B Balchik 2021 02 02 FPOD_6288 file0 PART 55d 19h 22m.FP3	6288	9	3	04/02/2021 01:59	2021	2	4	1	3	39
1957	B Balchik 2021 02 02 FPOD_6288 file0 PART 55d 19h 22m.FP3	6288	9	3	04/02/2021 02:59	2021	2	4	2	4	5
1958	B Balchik 2021 02 02 FPOD_6288 file0 PART 55d 19h 22m.FP3	6288	9	3	04/02/2021 03:59	2021	2	4	3	5	0
1959	B Balchik 2021 02 02 FPOD_6288 file0 PART 55d 19h 22m.FP3	6288	9	3	04/02/2021 04:59	2021	2	4	4	6	17
1960	B Balchik 2021 02 02 FPOD_6288 file0 PART 55d 19h 22m.FP3	6288	9	3	04/02/2021 05:59	2021	2	4	5	7	1
1961	B Balchik 2021 02 02 FPOD_6288 file0 PART 55d 19h 22m.FP3	6288	9	3	04/02/2021 06:59	2021	2	4	6	8	6
1962	B Balchik 2021 02 02 FPOD_6288 file0 PART 55d 19h 22m.FP3	6288	9	3	04/02/2021 07:59	2021	2	4	7	9	0
1963	B Balchik 2021 02 02 FPOD_6288 file0 PART 55d 19h 22m.FP3	6288	9	3	04/02/2021 08:59	2021	2	4	8	10	5
1964	B Balchik 2021 02 02 FPOD_6288 file0 PART 55d 19h 22m.FP3	6288	9	3	04/02/2021 09:59	2021	2	4	9	11	18
1965	B Balchik 2021 02 02 FPOD_6288 file0 PART 55d 19h 22m.FP3	6288	9	3	04/02/2021 10:59	2021	2	4	10	12	0
1966	B Balchik 2021 02 02 FPOD_6288 file0 PART 55d 19h 22m.FP3	6288	9	3	04/02/2021 11:59	2021	2	4	11	13	0
1967	B Balchik 2021 02 02 FPOD_6288 file0 PART 55d 19h 22m.FP3	6288	9	3	04/02/2021 12:59	2021	2	4	12	14	0
1968	B Balchik 2021 02 02 FPOD_6288 file0 PART 55d 19h 22m.FP3	6288	9	3	04/02/2021 13:59	2021	2	4	13	15	6
1969	B Balchik 2021 02 02 FPOD_6288 file0 PART 55d 19h 22m.FP3	6288	9	3	04/02/2021 14:59	2021	2	4	14	16	0
1970	B Balchik 2021 02 02 FPOD_6288 file0 PART 55d 19h 22m.FP3	6288	9	3	04/02/2021 15:59	2021	2	4	15	17	0
1971	B Balchik 2021 02 02 FPOD_6288 file0 PART 55d 19h 22m.FP3	6288	9	3	04/02/2021 16:59	2021	2	4	16	18	6
1972	B Balchik 2021 02 02 FPOD_6288 file0 PART 55d 19h 22m.FP3	6288	9	3	04/02/2021 17:59	2021	2	4	17	19	11
1973	B Balchik 2021 02 02 FPOD_6288 file0 PART 55d 19h 22m.FP3	6288	9	3	04/02/2021 18:59	2021	2	4	18	20	0
1974	B Balchik 2021 02 02 FPOD_6288 file0 PART 55d 19h 22m.FP3	6288	9	3	04/02/2021 19:59	2021	2	4	19	21	2
1975	B Balchik 2021 02 02 FPOD_6288 file0 PART 55d 19h 22m.FP3	6288	9	3	04/02/2021 20:59	2021	2	4	20	22	1
1976	B Balchik 2021 02 02 FPOD_6288 file0 PART 55d 19h 22m.FP3	6288	9	3	04/02/2021 21:59	2021	2	4	21	23	1
1977	B Balchik 2021 02 02 FPOD_6288 file0 PART 55d 19h 22m.FP3	6288	9	3	04/02/2021 22:59	2021	2	4	22	0	29
1978	B Balchik 2021 02 02 FPOD_6288 file0 PART 55d 19h 22m.FP3	6288	9	3	04/02/2021 23:59	2021	2	4	23	1	0
1979	B Balchik 2021 02 02 FPOD_6288 file0 PART 55d 19h 22m.FP3	6288	9	3	05/02/2021 00:59	2021	2	5	0	2	1
1980	B Balchik 2021 02 02 FPOD_6288 file0 PART 55d 19h 22m.FP3	6288	9	3	05/02/2021 01:59	2021	2	5	1	3	1
1981	B Balchik 2021 02 02 FPOD_6288 file0 PART 55d 19h 22m.FP3	6288	9	3	05/02/2021 02:59	2021	2	5	2	4	0
1982	B Balchik 2021 02 02 FPOD_6288 file0 PART 55d 19h 22m.FP3	6288	9	3	05/02/2021 03:59	2021	2	5	3	5	0
1983	B Balchik 2021 02 02 FPOD_6288 file0 PART 55d 19h 22m.FP3	6288	9	3	05/02/2021 04:59	2021	2	5	4	6	0
1984	B Balchik 2021 02 02 FPOD_6288 file0 PART 55d 19h 22m.FP3	6288	9	3	05/02/2021 05:59	2021	2	5	5	7	0
1985	B Balchik 2021 02 02 FPOD_6288 file0 PART 55d 19h 22m.FP3	6288	9	3	05/02/2021 06:59	2021	2	5	6	8	0
1986	B Balchik 2021 02 02 FPOD_6288 file0 PART 55d 19h 22m.FP3	6288	9	3	05/02/2021 07:59	2021	2	5	7	9	0
1987	B Balchik 2021 02 02 FPOD_6288 file0 PART 55d 19h 22m.FP3	6288	9	3	05/02/2021 08:59	2021	2	5	8	10	8
1988	B Balchik 2021 02 02 FPOD_6288 file0 PART 55d 19h 22m.FP3	6288	9	3	05/02/2021 09:59	2021	2	5	9	11	19
1989	B Balchik 2021 02 02 FPOD_6288 file0 PART 55d 19h 22m.FP3	6288	9	3	05/02/2021 10:59	2021	2	5	10	12	0
1990	B Balchik 2021 02 02 FPOD_6288 file0 PART 55d 19h 22m.FP3	6288	9	3	05/02/2021 11:59	2021	2	5	11	13	0
1991	B Balchik 2021 02 02 FPOD_6288 file0 PART 55d 19h 22m.FP3	6288	9	3	05/02/2021 12:59	2021	2	5	12	14	0
1992	B Balchik 2021 02 02 FPOD_6288 file0 PART 55d 19h 22m.FP3	6288	9	3	05/02/2021 13:59	2021	2	5	13	15	0
1993	B Balchik 2021 02 02 FPOD_6288 file0 PART 55d 19h 22m.FP3	6288	9	3	05/02/2021 14:59	2021	2	5	14	16	0
1994	B Balchik 2021 02 02 FPOD_6288 file0 PART 55d 19h 22m.FP3	6288	9	3	05/02/2021 15:59	2021	2	5	15	17	0
1995	B Balchik 2021 02 02 FPOD_6288 file0 PART 55d 19h 22m.FP3	6288	9	3	05/02/2021 16:59	2021	2	5	16	18	0
1996	B Balchik 2021 02 02 FPOD_6288 file0 PART 55d 19h 22m.FP3	6288	9	3	05/02/2021 17:59	2021	2	5	17	19	7
1997	B Balchik 2021 02 02 FPOD_6288 file0 PART 55d 19h 22m.FP3	6288	9	3	05/02/2021 18:59	2021	2	5	18	20	3
1998	B Balchik 2021 02 02 FPOD_6288 file0 PART 55d 19h 22m.FP3	6288	9	3	05/02/2021 19:59	2021	2	5	19	21	14
1999	B Balchik 2021 02 02 FPOD_6288 file0 PART 55d 19h 22m.FP3	6288	9	3	05/02/2021 20:59	2021	2	5	20	22	0
[truncated: 152,139 more rows]
