# Supplementary material for: Seasonal and diel patterns in Black Sea harbour porpoise acoustic activity in 2020–2022
Source: Ecol Evol. 2024 Oct 9;14(10):e70182. doi: 10.1002/ece3.70182 (PMC11464542; doi:10.1002/ece3.70182)
Supplement: Supplementary file 1 — Data S1. [file ECE3-14-e70182-s001.zip › S1 Supplementary Materials.xlsx]

## Sheet: Table 1 Locations
Country	F-POD Name	Number	Latitude	Longitude	Depth, m	Seabed type
Bulgaria	B Balchik 6288	6288	43.38	28.11	11	coarse sand
Bulgaria	B Kavarna 6287	6287	43.4	28.3	16	silt (mull)
Bulgaria	B Ravda 6286	6286	42.63	27.69	12	medium sand
Bulgaria	B Sozopol 6285	6285	42.43	27.69	14	coarse sand
Georgia	G Anaklia 6292	6292	42.35	41.58	10	sand
Georgia	G Gonio 6291	6291	41.6	41.56	10	sand
Georgia	G Grigoleti 6289	6289	42.05	41.7	10	sand
Georgia	G Kulevi 6290	6290	42.23	41.62	10	sand
Romania	R Agigea (A) 6276, (B) 6857	6276	44.07	28.64	10.5 (A), 7.8 (B)	sand and rocky
Romania	R Mamaia 6275	6275	44.27	28.64	8.8	sand
Romania	R Mangalia 6274	6274	43.81	28.59	9.7	mud and sand
Romania	R Tomis 6272	6272	44.16	28.66	9.5	sand and rocky
Turkey	T Istanbul (A), (B) 6314	6314	41.19	29.11	18 (A), 3 (B)	sand
Turkey	T Sinop (A), (B) 6319	6319	41.99	35.11	13 (A), 25 (B)	sand
Ukraine	U Dzha Bay 6279	6279	46.06	32.9	8	mud
Ukraine	U Dzha Sea 6569	6569	46.01	33.1	11.6	mud
Ukraine	U Kinburn 6278	6278	46.51	31.56	5	sand
Ukraine	U Odessa 6277	6277	46.53	30.79	8	mud and sand
Ukraine	U Tendra 6273	6273	46.3	31.61	10	mud and sand

## Sheet: Table 2 Gantt
Country	F-POD Name	2020-09-01	2020-10-01	2020-11-01	2020-12-01	2021-01-01	2021-02-01	2021-03-01	2021-04-01	2021-05-01	2021-06-01	2021-07-01	2021-08-01	2021-09-01	2021-10-01	2021-11-01	2021-12-01	2022-01-01	2022-02-01	2022-03-01	2022-04-01	2022-05-01	2022-06-01	2022-07-01	2022-08-01	2022-09-01	2022-10-01
Bulgaria	B Balchik 6288
Bulgaria	B Kavarna 6287
Bulgaria	B Ravda 6286
Bulgaria	B Sozopol 6285
Georgia	G Anaklia 6292
Georgia	G Gonio 6291
Georgia	G Kulevi 6290
Georgia	G Grigoleti? 6289
Romania	R Agigea (01) 6276, (02) 6857
Romania	R Mamaia 6275
Romania	R Mangalia 6274
Romania	R Tomis 6272
Turkey	T Istanbul (01), (02) 6314
Turkey	T Sinop (01), (02) 6319
Ukraine	U Dzha Bay 6279
Ukraine	U Dzha Sea 6569
Ukraine	U Kinburn 6278
Ukraine	U Odessa 6277
Ukraine	U Tendra 6273

## Sheet: Table 3 FileList
FileN	FileName	POD	start	end	Days	DPM HP
1	B Balchik 2020 11 14 FPOD_6288 file0 PART 79d 23h 19m.FP3	6288	2020-11-14 15:05:00	2021-02-02 14:23:00	79.97	24753
2	B Balchik 2021 02 02 FPOD_6288 file0 PART 55d 19h 22m.FP3	6288	2021-02-02 14:49:00	2021-03-30 10:10:00	55.81	6289
3	B Balchik 2021 04 13 FPOD_6288 file0 PART 126d 9h 43m.FP3	6288	2021-04-13 14:16:00	2021-08-17 23:58:00	126.4	54726
4	B Balchik 2021 08 18 FPOD_6288 file0 PART 123d 1h 1m.FP3	6288	2021-08-18 08:34:00	2021-12-19 09:34:00	123.04	40661
5	B Balchik 2021 12 19 FPOD_6288 file0 PART 103d 21h 1m.FP3	6288	2021-12-19 10:22:00	2022-04-02 07:22:00	103.88	15620
6	B Balchik 2022 04 11 FPOD_6288 file0 PART 128d 9h 1m.FP3	6288	2022-04-14 17:00:00	2022-08-21 02:00:00	128.38	70970
7	B Kavarna 2020 10 01 FPOD_6287 file0 PART 23d 23h 39m.FP3	6287	2020-10-02 05:50:00	2020-10-26 05:28:00	23.99	9782
8	B Kavarna 2020 10 26 FPOD_6287 file0 PART 125d 18h 51m.FP3	6287	2020-10-26 08:06:00	2021-03-01 02:56:00	125.79	20960
9	B Kavarna 2021 03 01 FPOD_6287 file0 PART 125d 23h 6m.FP3	6287	2021-03-01 11:57:00	2021-07-05 11:02:00	125.96	27099
10	B Kavarna 2021 07 05 FPOD_6287 file0 PART 127d 15h 41m.FP3	6287	2021-07-06 05:47:00	2021-11-10 21:27:00	127.65	68901
11	B Kavarna 2021 11 17 FPOD_6287 file0 PART 106d 21h 23m.FP3	6287	2021-11-17 09:20:00	2022-03-04 06:42:00	106.89	16505
12	B Kavarna 2022 03 04 FPOD_6287 file0 PART 98d 14h 6m.FP3	6287	2022-03-04 14:35:00	2022-06-11 04:40:00	98.59	32221
13	B Ravda 2020 10 06 FPOD_6286 file0 PART 39d 21h 45m.FP3	6286	2020-10-07 10:51:00	2020-11-16 08:35:00	39.91	9880
14	B Ravda 2020 11 16 FPOD_6286 file0 PART 77d 20h 52m.FP3	6286	2020-11-17 11:25:00	2021-02-03 08:16:00	77.87	14258
15	B Ravda 2021 02 22 FPOD_6286 file0 PART 141d 1h .FP3	6286	2021-02-23 13:28:00	2021-07-14 14:27:00	141.04	48165
16	B Ravda 2021 07 14 FPOD_6286 file0 PART 92d 2h 46m.FP3	6286	2021-07-14 14:59:00	2021-10-14 17:44:00	92.12	26504
17	B Ravda 2021 10 14 FPOD_6286 file1 PART 34d 11h 44m.FP3	6286	2021-10-14 17:52:00	2021-11-18 05:35:00	34.49	10471
18	B Ravda 2021 11 19 FPOD_6286 file0 PART 125d 1h 14m.FP3	6286	2021-11-19 13:43:00	2022-03-24 14:56:00	125.05	38079
19	B Ravda 2022 03 24 FPOD_6286 file0 PART 130d 12h 51m.FP3	6286	2022-03-24 17:45:00	2022-08-02 06:35:00	130.54	72948
20	B Sozopol 2020 10 10 FPOD_6285 file0 PART 55d 21h 35m.FP3	6285	2020-10-10 09:04:00	2020-12-05 06:38:00	55.9	4043
21	B Sozopol 2020 12 05 FPOD_6285 file0 PART 59d 5m.FP3	6285	2020-12-05 07:20:00	2021-02-02 07:24:00	59	10437
22	B Sozopol 2021 02 02 FPOD_6285 file0 PART 55d 17h 11m.FP3	6285	2021-02-02 08:56:00	2021-03-30 02:06:00	55.72	11222
23	B Sozopol 2021 04 18 FPOD_6285 file0 PART 93d 21h 58m.FP3	6285	2021-04-18 07:07:00	2021-07-21 05:04:00	93.92	11579
24	B Sozopol 2021 04 18 FPOD_6285 file1 PART 34d 23h 25m.FP3	6285	2021-07-21 05:05:00	2021-08-25 04:29:00	34.98	1298
25	B Sozopol 2021 08 25 FPOD_6285 file0 PART 65d 2h 18m.FP3	6285	2021-08-25 05:47:00	2021-10-29 08:04:00	65.1	3517
26	B Sozopol 2021 12 22 FPOD_6285 file0 PART 120d 21h 30m.FP3	6285	2021-12-22 08:54:00	2022-04-22 06:23:00	120.9	25198
27	B Sozopol 2022 04 22 FPOD_6285 file0 PART 82d 41m.FP3	6285	2022-04-22 09:00:00	2022-07-13 09:40:00	82.03	21202
28	B Sozopol 2022 07 13 FPOD_6285 file1 PART 47d 20h 7m.FP3	6285	2022-07-13 19:41:00	2022-08-30 15:47:00	47.84	1675
29	G Anaklia 2021 03 30 FPOD_6292 file0 PART 45d 22h 37m.FP3	6292	2021-03-30 12:41:00	2021-05-15 11:17:00	45.94	3421
30	G Anaklia 2021 05 15 FPOD_6292 file0 PART 67d 10h 49m.FP3	6292	2021-05-15 11:59:00	2021-07-21 22:47:00	67.45	1852
31	G Anaklia 2021 05 15 FPOD_6292 file1 PART 65d 13h 21m.FP3	6292	2021-07-26 09:11:00	2021-09-29 22:31:00	65.56	362
32	G Anaklia 2022 01 26 FPOD_6292 file0 PART 39d 33m.FP3	6292	2022-01-26 21:22:00	2022-03-06 21:54:00	39.02	4105
33	G Anaklia 2022 01 26 FPOD_6292 file1 PART 40d 4h 49m.FP3	6292	2022-03-07 05:47:00	2022-04-16 10:35:00	40.2	11421
34	G Gonio 2021 05 18 FPOD_6291 file0 PART 112d 10h 23m.FP3	6291	2021-05-18 14:06:00	2021-09-08 00:28:00	112.43	2155
35	G Gonio 2021 05 18 FPOD_6291 file1 PART 32d 4h 50m.FP3	6291	2021-09-08 00:29:00	2021-10-10 05:18:00	32.2	608
36	G Grigoleti 2021 03 31 FPOD_6289 file0 PART 47d 20h 30m.FP3	6289	2021-03-31 09:58:00	2021-05-18 06:27:00	47.85	14157
37	G Kulevi 2020 12 22 FPOD_6290 file0 PART 146d 7h 47m.FP3	6290	2020-12-22 09:52:00	2021-05-17 17:38:00	146.32	53271
38	R Agigea 01 2020 11 23 FPOD_6276 file0 PART 23d 21h 52m.FP3	6276	2020-11-23 10:20:00	2020-12-17 08:11:00	23.91	10303
39	R Agigea 01 2021 01 14 FPOD_6276 file0 PART 71d 19h 45m.FP3	6276	2021-01-14 10:07:00	2021-03-27 05:51:00	71.82	10726
40	R Agigea 01 2021 05 01 FPOD_6276 file0 PART 36d 1h 27m.FP3	6276	2021-05-01 09:15:00	2021-06-06 10:41:00	36.06	12715
41	R Agigea 02 2022 05 10 FPOD_6857 file0 PART 56d 1h 50m.FP3	6857	2022-05-10 11:20:00	2022-07-05 13:09:00	56.08	14875
42	R Agigea 02 2022 07 13 FPOD_6857 file0 PART 40d 15h 27m.FP3	6857	2022-07-13 14:34:00	2022-08-23 06:00:00	40.64	2818
43	R Agigea 02 2022 08 23 FPOD_6857 file0 PART 56d 17h 39m.FP3	6857	2022-08-23 06:19:00	2022-10-18 23:57:00	56.74	13249
44	R Mamaia 2020 11 23 FPOD_6275 file0 PART 25d 1h 18m.FP3	6275	2020-11-23 08:49:00	2020-12-18 10:06:00	25.05	753
45	R Mamaia 2021 01 19 FPOD_6275 file0 PART 67d 1h 50m.FP3	6275	2021-01-19 10:30:00	2021-03-27 12:19:00	67.08	3678
46	R Mamaia 2021 05 28 FPOD_6275 file0 PART 9d 2h 12m.FP3	6275	2021-05-28 09:52:00	2021-06-06 12:03:00	9.09	1353
47	R Mamaia 2021 06 23 FPOD_6275 file0 PART 91d 10h 26m.FP3	6275	2021-06-23 07:46:00	2021-09-22 18:11:00	91.43	7133
48	R Mangalia 2020 11 23 FPOD_6274 file0 PART 23d 21h 39m.FP3	6274	2020-11-23 13:14:00	2020-12-17 10:52:00	23.9	6978
49	R Mangalia 2021 01 14 FPOD_6274 file0 PART 33d 4h 52m.FP3	6274	2021-01-14 06:54:00	2021-02-16 11:45:00	33.2	1591
50	R Mangalia 2021 02 08 FPOD_6274 file0 PART 7d 19h 36m.FP3	6274	2021-02-08 16:19:00	2021-02-16 11:54:00	7.82	520
51	R Mangalia 2021 05 01 FPOD_6274 file0 PART 36d 57m.FP3	6274	2021-05-01 06:54:00	2021-06-06 07:50:00	36.04	13987
52	R Mangalia 2021 06 17 FPOD_6274 file0 PART 35d 2h 52m.FP3	6274	2021-06-17 16:23:00	2021-07-22 19:14:00	35.12	1540
53	R Mangalia 2021 07 22 FPOD_6274 file0 PART 63d 5h 18m.FP3	6274	2021-07-22 19:38:00	2021-09-24 00:55:00	63.22	2197
54	R Tomis 2020 10 15 FPOD_6272 file0 PART 25d 4h 4m.FP3	6272	2020-10-15 08:05:00	2020-11-09 12:08:00	25.17	6095
55	R Tomis 2020 11 23 FPOD_6272 file0 PART 8d 16h 2m.FP3	6272	2020-11-23 07:58:00	2020-12-01 23:59:00	8.67	3948
56	R Tomis 2021 01 19 FPOD_6272 file0 PART 67d 1h 6m.FP3	6272	2021-01-19 09:34:00	2021-03-27 10:39:00	67.05	33355
57	R Tomis 2021 05 11 FPOD_6272 file0 PART 26d 2h 55m.FP3	6272	2021-05-11 08:35:00	2021-06-06 11:29:00	26.12	12314
58	R Tomis 2021 06 23 FPOD_6272 file0 PART 71d 15h 36m.FP3	6272	2021-06-23 08:15:00	2021-09-02 23:50:00	71.65	4309
59	T Istanbul 01 2021 05 03 FPOD6314 file0 PART 35d 15h 7m.FP3	6314	2021-05-03 06:48:00	2021-06-07 21:54:00	35.63	7139
60	T Istanbul 01 2022 05 05 FPOD_6314 file0 PART 47d 16h 47m.FP3	6314	2022-05-05 09:14:00	2022-06-22 02:00:00	47.7	12417
61	T Istanbul 01 2022 06 22 FPOD_6314 file1 PART 69d 14h 21m.FP3	6314	2022-06-22 03:40:00	2022-08-30 18:00:00	69.6	1424
62	T Istanbul 01 2022 06 22 FPOD_6314 file2 PART 14d 11m.FP3	6314	2022-08-30 18:50:00	2022-09-13 19:00:00	14.01	0
63	T Istanbul 02 2021 07 14 FPOD_6314 file0 PART 70d 20h 23m.FP3	6314	2021-07-14 11:35:00	2021-09-23 07:57:00	70.85	1584
64	T Istanbul 02 2021 07 14 FPOD_6314 file1 PART 49d 8h 17m.FP3	6314	2021-09-23 07:59:00	2021-11-11 16:15:00	49.35	74
65	T Istanbul 02 2021 07 14 FPOD_6314 file2 PART 23d 14h 55m.FP3	6314	2021-11-11 16:20:00	2021-12-05 07:14:00	23.62	76
66	T Istanbul 02 2021 12 29 FPOD_6314 file0 PART 55d 18h 10m.FP3	6314	2021-12-29 09:40:00	2022-02-23 03:49:00	55.76	7316
67	T Istanbul 02 2021 12 29 FPOD_6314 file1 PART 61d 4h 30m.FP3	6314	2022-02-23 03:57:00	2022-04-25 08:26:00	61.19	35085
68	T Istanbul 02 2022 02 23 FPOD_6314 file2 PART 9d 23h 28m.FP3	6314	2022-04-25 08:30:00	2022-05-05 07:57:00	9.98	8303
69	T Sinop 01 2021 05 07 FPOD_6319 file0 PART 85d 20h 19m.FP3	6319	2021-05-07 13:08:00	2021-08-01 09:24:00	85.85	22234
70	T Sinop 01 2021 08 01 FPOD_6319 file0 PART 126d 1h 3m.FP3	6319	2021-08-01 10:16:00	2021-12-05 11:18:00	126.04	27253
71	T Sinop 02 2021 12 05 FPOD_6319 file0 PART 149d 21h 1m.FP3	6319	2021-12-05 12:42:00	2022-05-04 09:42:00	149.88	111814
72	T Sinop 02 2022 05 17 FPOD_6319 file0 PART 146d 21h 25m.FP3	6319	2022-05-17 12:26:00	2022-10-11 09:50:00	146.89	56469
73	U Dzha Bay 2020 09 26 FPOD_6279 file0 PART 56d 57m.FP3	6279	2020-09-26 10:29:00	2020-11-21 11:25:00	56.04	1702
74	U Dzha Bay 2020 11 21 FPOD_6279 file0 PART 144d 19h 9m.FP3	6279	2020-11-21 12:00:00	2021-04-15 07:08:00	144.8	1608
75	U Dzha Bay 2021 05 07 FPOD_6279 file0 PART 127d 4h 5m.FP3	6279	2021-05-07 07:49:00	2021-09-11 11:53:00	127.17	18473
76	U Dzha Bay 2021 09 11 FPOD_6279 file0 PART 89d 20h 28m.FP3	6279	2021-09-11 13:06:00	2021-12-10 09:33:00	89.85	4849
77	U Dzha Sea 2021 09 11 FPOD_6569 file0 PART 68d 20m.FP3	6569	2021-09-11 10:57:00	2021-11-18 11:16:00	68.01	11113
78	U Kinburn 2020 09 12 FPOD_6278 file0 PART 70d 22h 16m.FP3	6278	2020-09-12 13:33:00	2020-11-22 11:48:00	70.93	1632
79	U Kinburn 2020 11 22 FPOD_6278 file0 PART 161d 4h 47m.FP3	6278	2020-11-22 16:46:00	2021-05-02 21:32:00	161.2	6493
80	U Kinburn 2021 05 06 FPOD_6278 file0 PART 128d 19h 7m.FP3	6278	2021-05-06 13:04:00	2021-09-12 08:10:00	128.8	8526
81	U Odessa 2020 09 24 FPOD_6277 file0 PART 139d 22h 46m.FP3	6277	2020-09-24 10:59:00	2021-02-11 09:44:00	139.95	565
82	U Odessa 2021 05 22 FPOD_6277 file0 PART 68d 9h 34m.FP3	6277	2021-05-22 13:00:00	2021-07-29 22:33:00	68.4	2077
83	U Odessa 2021 09 13 FPOD_6277 file0 PART 72d 22h 6m.FP3	6277	2021-09-13 12:40:00	2021-11-25 10:45:00	72.92	2068
84	U Odessa 2021 12 05 FPOD_6277 file0 PART 68d 16h 6m.FP3	6277	2021-12-05 21:01:00	2022-02-12 13:06:00	68.67	98
85	U Tendra 2020 09 13 FPOD_6273 file0 PART 69d 22h 38m.FP3	6273	2020-09-13 08:56:00	2020-11-22 07:33:00	69.94	4974
86	U Tendra 2020 11 22 FPOD_6273 file0 PART 163d 2h 48m.FP3	6273	2020-11-22 10:38:00	2021-05-04 13:25:00	163.12	694
87	U Tendra 2021 09 12 FPOD_6273 file0 PART 87d 2h 38m.FP3	6273	2021-09-12 07:16:00	2021-12-08 09:53:00	87.11	1264
	Total				6418.85	1312076
