# Supplementary material for: Seasonal and diel patterns in Black Sea harbour porpoise acoustic activity in 2020–2022
Source: Ecol Evol. 2024 Oct 9;14(10):e70182. doi: 10.1002/ece3.70182 (PMC11464542; doi:10.1002/ece3.70182)
Supplement: Supplementary file 1 — Data S1. [file ECE3-14-e70182-s001.zip › S2 Supplementary Materials Models BCT Seasonal & Diel patterns.xlsx]

## Sheet: Region Selection Month
Region number	Partitioning	Data from regions	Formula	AIC	% dev		Formula	AIC	Δ AIC	% dev
1 Region	Black Sea All	BCT DB ALL	(Month, bs="cc")+Hour_factor	786548	0.0896		(Month, bs="cc")+X3.1Region_factor+Hour_factor	769562		0.186
							(Month, bs="cc")+X4.2Region_factor+Hour_factor	775739	6176.9	0.152
2.1 Region	South	Georgia+Sinop+Istanbul+Bulgaria	(Month, bs="cc")+X2.1Region_factor	782894	0.11		(Month, bs="cc")+X4.1Region_factor+Hour_factor	775739	0	0.152
	North-West	Romania+Ukraine	(Month, bs="cc")+X2.1Region_factor+Hour_factor	779440	0.131		(Month, bs="cc")+X3.2Region_factor+Hour_factor	775784	44.7	0.152
							(Month, bs="cc")+X3.1Region_factor	776361	576.8	0.148
2.2 Region	South-East	Georgia+Sinop+Istanbul	(Month, bs="cc")+X2.2Region_factor	791810	0.0572		(Month, bs="cc")+X2.1Region_factor+Hour_factor	779440	3078.8	0.131
	North-West	Bulgaria+Romania+Ukraine	(Month, bs="cc")+X2.2Region_factor+Hour_factor	785348	0.0967		(Month, bs="cc")+X4.2Region_factor	780032	592.8	0.127
							(Month, bs="cc")+X4.1Region_factor	781525	1492.6	0.118
3.1 Region	South-East	Georgia+Sinop+Istanbul	(Month, bs="cc")+X3.1Region_factor	776361	0.148		(Month, bs="cc")+X3.2Region_factor	782542	1017.3	0.112
	Middle	Bulgaria+Romania	(Month, bs="cc")+X3.1Region_factor+Hour_factor	769562	0.186		(Month, bs="cc")+X2.1Region_factor	782894	351.7	0.11
	North-West	Ukraine					(Month, bs="cc")+X3.3Region_factor+Hour_factor	785307	2412.9	0.0969
							(Month, bs="cc")+X2.2Region_factor+Hour_factor	785348	41.5	0.0967
3.2 Region	South-East	Georgia+Sinop+Istanbul	(Month, bs="cc")+X3.2Region_factor	782542	0.112		(Month, bs="cc")+Hour_factor	786548	1200.2	0.0896
	West	Bulgaria	(Month, bs="cc")+X3.2Region_factor+Hour_factor	775784	0.152		(Month, bs="cc")+X3.3Region_factor	790825	4276.7	0.0613
	North-West	Romania+Ukraine					(Month, bs="cc")+X2.2Region_factor	791810	984.5	0.0572
3.3 Region	South-East	Georgia+Sinop	(Month, bs="cc")+X3.3Region_factor	790825	0.0613
	Istanbul strait	Istanbul	(Month, bs="cc")+X3.3Region_factor+Hour_factor	785307	0.0969
	North-West	Bulgaria+Romania+Ukraine
4.1 Region	South-East	Georgia+Sinop	(Month, bs="cc")+X4.1Region_factor	781525	0.118
	Istanbul strait	Istanbul	(Month, bs="cc")+X4.1Region_factor+Hour_factor	775739	0.152
	West	Bulgaria
	North-West	Romania+Ukraine
4.2 Region	East	Georgia	(Month, bs="cc")+X4.2Region_factor	780032	0.127
	South	Sinop+Istanbul	(Month, bs="cc")+X4.2Region_factor+Hour_factor	775739	0.152
	West	Bulgaria
	North-West	Romania+Ukraine

## Sheet: Region Selection Hour
Region number	Partitioning	Data from regions	Formula	AIC	% dev		Formula	AIC	Δ AIC	% dev
1 Region	Black Sea All	BCT DB ALL	(Hour, bs="cc")+Month_factor	790684	0.0642		(Hour, bs="cc")+X3.1Region_factor+Month_factor	774907		0.156
							(Hour, bs="cc")+X4.2Region_factor+Month_factor	778506	3598.9	0.136
2.1 Region	South	Georgia+Sinop+Istanbul+Bulgaria	(Hour, bs="cc")+X2.1Region_factor	789568	0.0706		(Hour, bs="cc")+X4.1Region_factor+Month_factor	780004	1498.6	0.127
	North-West	Romania+Ukraine	(Hour, bs="cc")+X2.1Region_factor+Month_factor	781304	0.12		(Hour, bs="cc")+X3.2Region_factor+Month_factor	780976	972	0.122
							(Hour, bs="cc")+X2.1Region_factor+Month_factor	781304	327.5	0.12
2.2 Region	South-East	Georgia+Sinop+Istanbul	(Hour, bs="cc")+X2.2Region_factor	799461	0.00978		(Hour, bs="cc")+X3.1Region_factor	783314	2010.2	0.107
	North-West	Bulgaria+Romania+Ukraine	(Hour, bs="cc")+X2.2Region_factor+Month_factor	790417	0.0658		(Hour, bs="cc")+X4.2Region_factor	787890	4575.7	0.0807
							(Hour, bs="cc")+X4.1Region_factor	788759	868.7	0.0755
3.1 Region	South-East	Georgia+Sinop+Istanbul	(Hour, bs="cc")+X3.1Region_factor	783314	0.107		(Hour, bs="cc")+X3.2Region_factor	789408	649.3	0.0716
	Middle	Bulgaria+Romania	(Hour, bs="cc")+X3.1Region_factor+Month_factor	774907	0.156		(Hour, bs="cc")+X3.3Region_factor+Month_factor	789487	79.1	0.0714
	North-West	Ukraine					(Hour, bs="cc")+X2.1Region_factor	789568	81.5	0.0706
							(Hour, bs="cc")+X2.2Region_factor+Month_factor	790417	848.8	0.0658
3.2 Region	South-East	Georgia+Sinop+Istanbul	(Hour, bs="cc")+X3.2Region_factor	789408	0.0716		(Hour, bs="cc")+Month_factor	790684	267.2	0.0642
	West	Bulgaria	(Hour, bs="cc")+X3.2Region_factor+Month_factor	780976	0.122		(Hour, bs="cc")+X3.3Region_factor	798863	8178.2	0.0136
	North-West	Romania+Ukraine					(Hour, bs="cc")+X2.2Region_factor	799461	598.7	0.00978
3.3 Region	South-East	Georgia+Sinop	(Hour, bs="cc")+X3.3Region_factor	798863	0.0136
	Istanbul strait	Istanbul	(Hour, bs="cc")+X3.3Region_factor+Month_factor	789487	0.0714
	North-West	Bulgaria+Romania+Ukraine
4.1 Region	South-East	Georgia+Sinop	(Hour, bs="cc")+X4.1Region_factor	788759	0.0755
	Istanbul strait	Istanbul	(Hour, bs="cc")+X4.1Region_factor+Month_factor	780004	0.127
	West	Bulgaria
	North-West	Romania+Ukraine
4.2 Region	East	Georgia	(Hour, bs="cc")+X4.2Region_factor	787890	0.0807
	South	Sinop+Istanbul	(Hour, bs="cc")+X4.2Region_factor+Month_factor	778506	0.136
	West	Bulgaria
	North-West	Romania+Ukraine

## Sheet: Region 1 South-East
Region 1 South-East: Georgia + Sinop + Istanbul
1)	DPM as a function of Month (additive model)
	(Month, Location)
	AIC	Δ AIC	% of deviances explained
	184952		0.36	(Month,bs="cc")+Location_factor+Hour_factor
	185570	618.7	0.345	(Month,bs="cc")+Location_factor
	186919	1348.9	0.321	(Month,bs="cc")+Hour_factor
	194913	7993.9	0.147	(Month,bs="cc")
2)	DPM as a function of Hour (additive model)
	(Hour, Location)
	AIC	Δ AIC	% of deviances explained
5	184857		0.36	(Hour,bs="cc")+Location_factor+Month_factor
2	193697	8839.6	0.175	(Hour,bs="cc")+Location_factor
3	194178	481.1	0.164	(Hour,bs="cc")+Month_factor
1	200253	6075.2	0.0137	(Hour,bs="cc")
		Approximate significance of smooth terms:
		edf Ref.df F p-value
		s(Month) 7.896 8 791 <2e-16 ***

## Sheet: Region 2 West
Region 2 Middle Bulgaria + Romania
1)	DPM as a function of Month (additive model)
	(Location, Month)
	AIC	Δ AIC	% of deviances explained
5	479000		12.7	(Month,bs="cc")+Location_factor+Hour_factor
2	479770	770.3	11.9	(Month,bs="cc")+Location_factor
3	485076	5305.8	6.56	(Month,bs="cc")+Hour_factor
1	485704	627.4	5.87	(Month,bs="cc")
2)	DPM as a function of Hour (additive model)
	(Hour, Location)
	AIC	Δ AIC	% of deviances explained
5	478111		13.5	(Hour,bs="cc")+Location_factor+Month_factor
2	484198	6087.3	7.4	(Hour,bs="cc")+Location_factor
3	484320	122.1	7.3	(Hour,bs="cc")+Month_factor
1	490677	6356.6	0.652	(Hour,bs="cc")

## Sheet: Region 3 North-West
Region 3 North-West: Ukraine
1)	DPM as a function of Month (additive model)
	(Month, Location)
	AIC	Δ AIC	% of deviances explained
	81974.2		25.6	(Month,bs="cc")+Location_factor+Hour_factor
	82008.2	33.98	25.3	(Month,bs="cc")+Location_factor
	83824.1	1815.87	18.5	(Month,bs="cc")+Hour_factor
	83859.2	35.08	18.2	(Month,bs="cc")
2)	DPM as a function of Hour (additive model)
	(Hour, Location)
	AIC	Δ AIC	% of deviances explained
5	81843.6		26	(Hour,bs="cc")+Location_factor+Month_factor
3	83663.6	1819.96	19.1	(Hour,bs="cc")+Month_factor
2	85804.5	2140.88	10.3	(Hour,bs="cc")+Location_factor
1	88013.6	2209.14	0.366	(Hour,bs="cc")

## Sheet: principles
Location	number of POD starting from North Georgia (Anaklia) moving clockwise till the Easth Ukraine (Dzha Bay)							Region	4 Types
Georgia	Anaklia	6292	1					Georgia+Sinop	1
	Kulevi	6290	2					Istanbul	2
	Grigoleti	6298	3					Bulgaria+Romania	3
	Gonio	6291	4					Ukraine	4
Turkey	Sinop	6319	5
	Istanbul	6314	6
Bulgaria	Sozopol	6285	7
	Ravda	6286	8
	Balchik	6288	9
	Kavarna	6287	10
Romania	Mangalia	6274	11
	Agigea	6276, 6857	12
	Tomis	6272	13
	Mamaia	6275	14
Ukraine	Odesa	6277	15
	Kinburn	6278	16
	Tendra	6273	17
	DzhaBay	6279	18
	DzhaSea	6569	19
